# Supplementary material for: The methionine salvage pathway-involving ADI1 inhibits hepatoma growth by epigenetically altering genes expression via elevating S-adenosylmethionine
Source: Cell Death Dis. 2019 Mar 11;10(3):240. doi: 10.1038/s41419-019-1486-4 (PMC6411897; doi:10.1038/s41419-019-1486-4)
Supplement: Supplementary file 11 — Supplementary Table S3 [file 41419_2019_1486_MOESM11_ESM.xlsx]

## Sheet: 工作表1
Chrom	DMR.start	DMR.end	Methylation level		meth.diff	meth.p	meth.q	Direction	Genomic feature	Gene_name
			Empty vector	ADI1 OE
chr1	110476001	110477000	0.228571	0.480315	0.251744	0.00610035	0.0213495	Hyper-methylation	intergenic
chr1	48508001	48509000	0.612245	0.217822	-0.394423	9.53796e-09	1.754e-07	Hypo-methylation	intergenic
chr1	91992001	91993000	0.844156	0.568627	-0.275528	2.63288e-09	5.37934e-08	Hypo-methylation	intergenic
chr1	25940001	25941000	0.333333	0.741935	0.408602	0.00779777	0.0260591	Hyper-methylation	CGIshelf
chr1	25940001	25941000	0.333333	0.741935	0.408602	0.00779777	0.0260591	Hyper-methylation	CGIshore,CGIshelf
chr1	25940001	25941000	0.333333	0.741935	0.408602	0.00779777	0.0260591	Hyper-methylation	intergenic
chr1	89845001	89846000	0	0.4	0.4	3.40534e-06	3.46558e-05	Hyper-methylation	exon,intron	GBP6
chr1	246120001	246121000	0.897674	0.746269	-0.151406	4.20148e-05	0.000317187	Hypo-methylation	intron,promoter	SMYD3
chr1	102626001	102627000	0.387097	0.037037	-0.35006	1.20058e-06	1.37394e-05	Hypo-methylation	repeat
chr1	102626001	102627000	0.387097	0.037037	-0.35006	1.20058e-06	1.37394e-05	Hypo-methylation	intergenic
chr1	226189001	226190000	0.305263	0.0490196	-0.256244	7.73793e-07	9.30676e-06	Hypo-methylation	CGIshore,CGIshelf
chr1	226189001	226190000	0.305263	0.0490196	-0.256244	7.73793e-07	9.30676e-06	Hypo-methylation	intergenic
chr1	206629001	206630000	0.536082	0.907767	0.371685	8.25074e-18	6.13883e-16	Hyper-methylation	exon,intron,utr3	SRGAP2
chr1	86195001	86196000	0.818182	0.928839	0.110657	0.000225891	0.00135285	Hyper-methylation	exon,utr3	COL24A1
chr1	3147001	3148000	0.489033	0.590954	0.10192	1.3723e-06	1.54725e-05	Hyper-methylation	intron	PRDM16
chr1	3147001	3148000	0.489033	0.590954	0.10192	1.3723e-06	1.54725e-05	Hyper-methylation	CGI,CGIshore
chr1	19253001	19254000	0.851064	0.0348837	-0.81618	6.09685e-24	8.57989e-22	Hypo-methylation	repeat
chr1	19253001	19254000	0.851064	0.0348837	-0.81618	6.09685e-24	8.57989e-22	Hypo-methylation	intron	IFFO2
chr1	185302001	185303000	0.731988	0.56383	-0.168159	2.10224e-06	2.25934e-05	Hypo-methylation	repeat
chr1	185302001	185303000	0.731988	0.56383	-0.168159	2.10224e-06	2.25934e-05	Hypo-methylation	repeat
chr1	185302001	185303000	0.731988	0.56383	-0.168159	2.10224e-06	2.25934e-05	Hypo-methylation	exon,intron,promoter	GS1-279B7.1
chr1	248685001	248686000	0.830189	0.418605	-0.411584	8.30495e-07	9.91284e-06	Hypo-methylation	exon	OR2G6
chr1	916001	917000	0.637566	0.446328	-0.191238	1.91783e-07	2.66704e-06	Hypo-methylation	CGIshelf
chr1	916001	917000	0.637566	0.446328	-0.191238	1.91783e-07	2.66704e-06	Hypo-methylation	exon,intron,utr5	C1orf170
chr1	916001	917000	0.637566	0.446328	-0.191238	1.91783e-07	2.66704e-06	Hypo-methylation	CGIshelf
chr1	32566001	32567000	0.17	0.42268	0.25268	8.39027e-05	0.000577716	Hyper-methylation	repeat
chr1	32566001	32567000	0.17	0.42268	0.25268	8.39027e-05	0.000577716	Hyper-methylation	exon,intron,utr3	TMEM39B
chr1	187593001	187594000	0.310345	0.605263	0.294918	0.015655	0.045383	Hyper-methylation	repeat
chr1	187593001	187594000	0.310345	0.605263	0.294918	0.015655	0.045383	Hyper-methylation	intergenic
chr1	219919001	219920000	0.520548	0.256098	-0.26445	0.000668104	0.00339761	Hypo-methylation	intron	SLC30A10
chr1	172608001	172609000	0.632653	0.866667	0.234014	1.22475e-06	1.39905e-05	Hyper-methylation	intergenic
chr1	53796001	53797000	0.629213	0.831461	0.202247	0.00214846	0.00902707	Hyper-methylation	exon,intron	RP4-784A16.5
chr1	53796001	53797000	0.629213	0.831461	0.202247	0.00214846	0.00902707	Hyper-methylation	repeat
chr1	53796001	53797000	0.629213	0.831461	0.202247	0.00214846	0.00902707	Hyper-methylation	CGIshelf
chr1	14218001	14219000	0.436893	0.236967	-0.199926	0.000354872	0.00198803	Hypo-methylation	repeat
chr1	14218001	14219000	0.436893	0.236967	-0.199926	0.000354872	0.00198803	Hypo-methylation	intergenic
chr1	14218001	14219000	0.436893	0.236967	-0.199926	0.000354872	0.00198803	Hypo-methylation	CGIshore
chr1	230496001	230497000	0.896552	0.684211	-0.212341	0.000213409	0.00128912	Hypo-methylation	CGIshelf
chr1	230496001	230497000	0.896552	0.684211	-0.212341	0.000213409	0.00128912	Hypo-methylation	repeat
chr1	230496001	230497000	0.896552	0.684211	-0.212341	0.000213409	0.00128912	Hypo-methylation	intron	PGBD5
chr1	7022001	7023000	0.737143	0.546988	-0.190155	2.99205e-08	4.96974e-07	Hypo-methylation	CGI,CGIshore
chr1	7022001	7023000	0.737143	0.546988	-0.190155	2.99205e-08	4.96974e-07	Hypo-methylation	intron	CAMTA1
chr1	197036001	197037000	0.483333	0.711864	0.228531	0.010615	0.0333523	Hyper-methylation	intergenic
chr1	197036001	197037000	0.483333	0.711864	0.228531	0.010615	0.0333523	Hyper-methylation	repeat
chr1	197036001	197037000	0.483333	0.711864	0.228531	0.010615	0.0333523	Hyper-methylation	exon,utr5,promoter	F13B
chr1	212988001	212989000	0.816901	0.601124	-0.215778	2.20566e-05	0.000180948	Hypo-methylation	repeat
chr1	212988001	212989000	0.816901	0.601124	-0.215778	2.20566e-05	0.000180948	Hypo-methylation	exon,utr3	TATDN3
chr1	209441001	209442000	0.93985	0.578947	-0.360902	6.51265e-05	0.000464643	Hypo-methylation	intergenic
chr1	209441001	209442000	0.93985	0.578947	-0.360902	6.51265e-05	0.000464643	Hypo-methylation	promoter	ATP5G2P1
chr1	235812001	235813000	0.0182482	0.166881	0.148632	6.42453e-42	3.30806e-39	Hyper-methylation	exon,intron,utr5	GNG4
chr1	235812001	235813000	0.0182482	0.166881	0.148632	6.42453e-42	3.30806e-39	Hyper-methylation	CGIshore,CGIshelf
chr1	235812001	235813000	0.0182482	0.166881	0.148632	6.42453e-42	3.30806e-39	Hyper-methylation	CGI
chr1	90094001	90095000	0.752294	0.461538	-0.290755	1.1596e-05	0.000102694	Hypo-methylation	intron	RP5-1007M22.2
chr1	90094001	90095000	0.752294	0.461538	-0.290755	1.1596e-05	0.000102694	Hypo-methylation	CGIshelf
chr1	90094001	90095000	0.752294	0.461538	-0.290755	1.1596e-05	0.000102694	Hypo-methylation	promoter	RP11-413E1.4
chr1	183387001	183388000	0.557576	0.318919	-0.238657	1.70597e-05	0.000144443	Hypo-methylation	intergenic
chr1	183387001	183388000	0.557576	0.318919	-0.238657	1.70597e-05	0.000144443	Hypo-methylation	exon,intron,utr5,promoter	NMNAT2
chr1	183387001	183388000	0.557576	0.318919	-0.238657	1.70597e-05	0.000144443	Hypo-methylation	CGI,CGIshore
chr1	220863001	220864000	0.550661	0.38652	-0.164141	6.28977e-10	1.43161e-08	Hypo-methylation	intergenic
chr1	220863001	220864000	0.550661	0.38652	-0.164141	6.28977e-10	1.43161e-08	Hypo-methylation	repeat
chr1	220863001	220864000	0.550661	0.38652	-0.164141	6.28977e-10	1.43161e-08	Hypo-methylation	CGI,CGIshore
chr1	220863001	220864000	0.550661	0.38652	-0.164141	6.28977e-10	1.43161e-08	Hypo-methylation	exon,utr5,promoter	C1orf115
chr1	209365001	209366000	0.00892857	0.145631	0.136702	3.76413e-05	0.000288186	Hyper-methylation	intergenic
chr1	209365001	209366000	0.00892857	0.145631	0.136702	3.76413e-05	0.000288186	Hyper-methylation	repeat
chr1	94342001	94343000	0.806034	0.915152	0.109117	0.00192976	0.00827153	Hyper-methylation	CGIshore,CGIshelf
chr1	94342001	94343000	0.806034	0.915152	0.109117	0.00192976	0.00827153	Hyper-methylation	exon	DNTTIP2
chr1	9171001	9172000	0.632754	0.73951	0.106756	0.000380279	0.00210954	Hyper-methylation	exon,intron,promoter	GPR157
chr1	9171001	9172000	0.632754	0.73951	0.106756	0.000380279	0.00210954	Hyper-methylation	repeat
chr1	3192001	3193000	0.203065	0.405405	0.20234	4.39004e-07	5.60618e-06	Hyper-methylation	intron	PRDM16
chr1	3192001	3193000	0.203065	0.405405	0.20234	4.39004e-07	5.60618e-06	Hyper-methylation	CGIshelf
chr1	225577001	225578000	0.882353	1	0.117647	0.000376307	0.00209064	Hyper-methylation	intron,promoter	DNAH14
chr1	63791001	63792000	0.93299	0.64557	-0.28742	2.95636e-43	1.65368e-40	Hypo-methylation	CGIshore
chr1	63791001	63792000	0.93299	0.64557	-0.28742	2.95636e-43	1.65368e-40	Hypo-methylation	promoter	RP4-792G4.2
chr1	63791001	63792000	0.93299	0.64557	-0.28742	2.95636e-43	1.65368e-40	Hypo-methylation	CGIshelf
chr1	63791001	63792000	0.93299	0.64557	-0.28742	2.95636e-43	1.65368e-40	Hypo-methylation	intergenic
chr1	153114001	153115000	0.326923	0.0192308	-0.307692	6.89075e-06	6.48117e-05	Hypo-methylation	promoter	SPRR2C
chr1	153114001	153115000	0.326923	0.0192308	-0.307692	6.89075e-06	6.48117e-05	Hypo-methylation	intergenic
chr1	153114001	153115000	0.326923	0.0192308	-0.307692	6.89075e-06	6.48117e-05	Hypo-methylation	promoter	SPRR2B
chr1	18691001	18692000	0.219595	0.0240385	-0.195556	5.84887e-12	1.87413e-10	Hypo-methylation	exon,intron	IGSF21
chr1	18691001	18692000	0.219595	0.0240385	-0.195556	5.84887e-12	1.87413e-10	Hypo-methylation	CGI,CGIshore
chr1	16348001	16349000	0.554054	0.723529	0.169475	0.0104403	0.0329131	Hyper-methylation	promoter	HSPB7
chr1	16348001	16349000	0.554054	0.723529	0.169475	0.0104403	0.0329131	Hyper-methylation	repeat
chr1	16348001	16349000	0.554054	0.723529	0.169475	0.0104403	0.0329131	Hyper-methylation	exon,intron,utr5,promoter	CLCNKA
chr1	16345001	16346000	0.778736	0.891892	0.113156	2.33172e-05	0.000189797	Hyper-methylation	repeat
chr1	16345001	16346000	0.778736	0.891892	0.113156	2.33172e-05	0.000189797	Hyper-methylation	exon,intron,utr5,promoter	HSPB7
chr1	16345001	16346000	0.778736	0.891892	0.113156	2.33172e-05	0.000189797	Hyper-methylation	repeat
chr1	16345001	16346000	0.778736	0.891892	0.113156	2.33172e-05	0.000189797	Hyper-methylation	exon,intron,promoter	CLCNKA
chr1	16345001	16346000	0.778736	0.891892	0.113156	2.33172e-05	0.000189797	Hyper-methylation	repeat
chr1	71694001	71695000	0.441176	0.621622	0.180445	0.00459938	0.0169362	Hyper-methylation	intron	ZRANB2-AS2
chr1	12227001	12228000	0.907725	0.661844	-0.245881	3.29603e-22	3.96705e-20	Hypo-methylation	exon,intron,utr5,promoter	TNFRSF1B
chr1	12227001	12228000	0.907725	0.661844	-0.245881	3.29603e-22	3.96705e-20	Hypo-methylation	intergenic
chr1	12227001	12228000	0.907725	0.661844	-0.245881	3.29603e-22	3.96705e-20	Hypo-methylation	CGI,CGIshore
chr1	184411001	184412000	0.635036	0.278912	-0.356125	1.11484e-09	2.42938e-08	Hypo-methylation	intron	C1orf21
chr1	184411001	184412000	0.635036	0.278912	-0.356125	1.11484e-09	2.42938e-08	Hypo-methylation	repeat
chr1	120441001	120442000	0.761194	0.929577	0.168383	0.00502094	0.0182126	Hyper-methylation	CGIshore,CGIshelf
chr1	120441001	120442000	0.761194	0.929577	0.168383	0.00502094	0.0182126	Hyper-methylation	intergenic
chr1	157772001	157773000	0.0253165	0.223214	0.197898	2.15067e-05	0.000177015	Hyper-methylation	exon,intron,promoter	FCRL1
chr1	1071001	1072000	0.948276	0.685393	-0.262883	3.76411e-05	0.000288186	Hypo-methylation	CGIshore
chr1	1071001	1072000	0.948276	0.685393	-0.262883	3.76411e-05	0.000288186	Hypo-methylation	intergenic
chr1	1071001	1072000	0.948276	0.685393	-0.262883	3.76411e-05	0.000288186	Hypo-methylation	promoter	RP11-465B22.5
chr1	154472001	154473000	0.900452	0.721774	-0.178678	5.75571e-07	7.1414e-06	Hypo-methylation	intron	SHE
chr1	154472001	154473000	0.900452	0.721774	-0.178678	5.75571e-07	7.1414e-06	Hypo-methylation	CGIshore,CGIshelf
chr1	154472001	154473000	0.900452	0.721774	-0.178678	5.75571e-07	7.1414e-06	Hypo-methylation	promoter	TDRD10
chr1	154472001	154473000	0.900452	0.721774	-0.178678	5.75571e-07	7.1414e-06	Hypo-methylation	repeat
chr1	206307001	206308000	0.470588	0.792308	0.321719	1.07409e-06	1.24571e-05	Hyper-methylation	promoter	RP11-38J22.6
chr1	206307001	206308000	0.470588	0.792308	0.321719	1.07409e-06	1.24571e-05	Hyper-methylation	intergenic
chr1	206307001	206308000	0.470588	0.792308	0.321719	1.07409e-06	1.24571e-05	Hyper-methylation	repeat
chr1	206307001	206308000	0.470588	0.792308	0.321719	1.07409e-06	1.24571e-05	Hyper-methylation	repeat
chr1	185834001	185835000	0.461538	0.775	0.313462	0.000653752	0.00333777	Hyper-methylation	repeat
chr1	185834001	185835000	0.461538	0.775	0.313462	0.000653752	0.00333777	Hyper-methylation	intron	HMCN1
chr1	175375001	175376000	0.574713	0.311828	-0.262885	0.000354819	0.00198788	Hypo-methylation	exon,intron,utr5,promoter	TNR
chr1	154941001	154942000	0.688679	0.809211	0.120531	0.000508118	0.0026958	Hyper-methylation	exon,intron,utr5,promoter	SHC1
chr1	223404001	223405000	0.196809	0.589235	0.392427	2.71264e-19	2.394e-17	Hyper-methylation	repeat
chr1	223404001	223405000	0.196809	0.589235	0.392427	2.71264e-19	2.394e-17	Hyper-methylation	repeat
chr1	223404001	223405000	0.196809	0.589235	0.392427	2.71264e-19	2.394e-17	Hyper-methylation	repeat
chr1	223404001	223405000	0.196809	0.589235	0.392427	2.71264e-19	2.394e-17	Hyper-methylation	exon,intron,promoter	SUSD4
chr1	154435001	154436000	0.935065	0.295775	-0.63929	2.08262e-17	1.47609e-15	Hypo-methylation	intron	IL6R
chr1	154435001	154436000	0.935065	0.295775	-0.63929	2.08262e-17	1.47609e-15	Hypo-methylation	repeat
chr1	90225001	90226000	0.854015	0.672131	-0.181883	0.000144353	0.000921858	Hypo-methylation	intron	RP11-302M6.4
chr1	90225001	90226000	0.854015	0.672131	-0.181883	0.000144353	0.000921858	Hypo-methylation	CGIshelf
chr1	90225001	90226000	0.854015	0.672131	-0.181883	0.000144353	0.000921858	Hypo-methylation	intron	LRRC8C
chr1	183155001	183156000	0.908	0.204778	-0.703222	2.77669e-67	5.60758e-64	Hypo-methylation	intergenic
chr1	183155001	183156000	0.908	0.204778	-0.703222	2.77669e-67	5.60758e-64	Hypo-methylation	exon,intron,utr5,promoter	LAMC2
chr1	171286001	171287000	0.77551	0.944954	0.169444	0.00027651	0.00160801	Hyper-methylation	intron	FMO4
chr1	201616001	201617000	0.818653	0.598901	-0.219752	2.23475e-06	2.38233e-05	Hypo-methylation	repeat
chr1	201616001	201617000	0.818653	0.598901	-0.219752	2.23475e-06	2.38233e-05	Hypo-methylation	intron,promoter	NAV1
chr1	201616001	201617000	0.818653	0.598901	-0.219752	2.23475e-06	2.38233e-05	Hypo-methylation	CGIshore
chr1	162534001	162535000	0.890805	0.992537	0.101733	5.52768e-05	0.000402666	Hyper-methylation	CGIshelf
chr1	162534001	162535000	0.890805	0.992537	0.101733	5.52768e-05	0.000402666	Hyper-methylation	intron,promoter	UAP1
chr1	236558001	236559000	0.588089	0.423948	-0.164141	1.3477e-05	0.000117308	Hypo-methylation	CGI,CGIshore
chr1	236558001	236559000	0.588089	0.423948	-0.164141	1.3477e-05	0.000117308	Hypo-methylation	exon,intron,utr5,promoter	EDARADD
chr1	14029001	14030000	0.411765	0.586066	0.174301	0.000229632	0.00137203	Hyper-methylation	intron,promoter	PRDM2
chr1	14029001	14030000	0.411765	0.586066	0.174301	0.000229632	0.00137203	Hyper-methylation	CGIshore,CGIshelf
chr1	14029001	14030000	0.411765	0.586066	0.174301	0.000229632	0.00137203	Hyper-methylation	repeat
chr1	163046001	163047000	0.590909	0.971429	0.380519	3.03989e-15	1.59808e-13	Hyper-methylation	intergenic
chr1	163046001	163047000	0.590909	0.971429	0.380519	3.03989e-15	1.59808e-13	Hyper-methylation	exon,utr3	RGS4
chr1	107691001	107692000	0.617021	0.824818	0.207796	9.80819e-05	0.000660976	Hyper-methylation	exon,utr5,promoter	NTNG1
chr1	2346001	2347000	0.3	0.405204	0.105204	0.0167891	0.0479513	Hyper-methylation	intergenic
chr1	2346001	2347000	0.3	0.405204	0.105204	0.0167891	0.0479513	Hyper-methylation	CGIshore,CGIshelf
chr1	2346001	2347000	0.3	0.405204	0.105204	0.0167891	0.0479513	Hyper-methylation	CGI,CGIshore
chr1	2346001	2347000	0.3	0.405204	0.105204	0.0167891	0.0479513	Hyper-methylation	promoter	PEX10
chr1	211547001	211548000	0.950617	0.513274	-0.437343	1.60195e-12	5.63848e-11	Hypo-methylation	exon,utr3	TRAF5
chr1	101443001	101444000	0.842767	0.682353	-0.160414	0.000583518	0.00303049	Hypo-methylation	exon,utr3	SLC30A7
chr1	225593001	225594000	1	0.6	-0.4	1.37601e-05	0.000119519	Hypo-methylation	repeat
chr1	225593001	225594000	1	0.6	-0.4	1.37601e-05	0.000119519	Hypo-methylation	intron,promoter	LBR
chr1	205317001	205318000	0.534653	0.722892	0.188238	0.00838133	0.027597	Hyper-methylation	CGIshelf
chr1	205317001	205318000	0.534653	0.722892	0.188238	0.00838133	0.027597	Hyper-methylation	exon,intron,utr5	KLHDC8A
chr1	205317001	205318000	0.534653	0.722892	0.188238	0.00838133	0.027597	Hyper-methylation	repeat
chr1	21912001	21913000	0.436709	0.646288	0.209579	4.35818e-05	0.000327608	Hyper-methylation	repeat
chr1	21912001	21913000	0.436709	0.646288	0.209579	4.35818e-05	0.000327608	Hyper-methylation	intergenic
chr1	21912001	21913000	0.436709	0.646288	0.209579	4.35818e-05	0.000327608	Hyper-methylation	repeat
chr1	21912001	21913000	0.436709	0.646288	0.209579	4.35818e-05	0.000327608	Hyper-methylation	repeat
chr1	21912001	21913000	0.436709	0.646288	0.209579	4.35818e-05	0.000327608	Hyper-methylation	exon,promoter	RP11-63N8.3
chr1	175099001	175100000	0.574586	0.740541	0.165955	0.00078394	0.00389113	Hyper-methylation	intron	TNN
chr1	50688001	50689000	0	0.160804	0.160804	3.50228e-17	2.39813e-15	Hyper-methylation	intergenic
chr1	50688001	50689000	0	0.160804	0.160804	3.50228e-17	2.39813e-15	Hyper-methylation	exon,intron,promoter	RP11-567C20.3
chr1	50688001	50689000	0	0.160804	0.160804	3.50228e-17	2.39813e-15	Hyper-methylation	repeat
chr1	218520001	218521000	0.44142	0.191073	-0.250347	8.62335e-84	3.43835e-80	Hypo-methylation	exon,intron,promoter	TGFB2
chr1	218520001	218521000	0.44142	0.191073	-0.250347	8.62335e-84	3.43835e-80	Hypo-methylation	CGI,CGIshore
chr1	218520001	218521000	0.44142	0.191073	-0.250347	8.62335e-84	3.43835e-80	Hypo-methylation	promoter	RP11-224O19.2
chr1	218520001	218521000	0.44142	0.191073	-0.250347	8.62335e-84	3.43835e-80	Hypo-methylation	CGIshore
chr1	76047001	76048000	0	0.675325	0.675325	1.08725e-06	1.25843e-05	Hyper-methylation	repeat
chr1	76047001	76048000	0	0.675325	0.675325	1.08725e-06	1.25843e-05	Hyper-methylation	intron	SLC44A5
chr1	76047001	76048000	0	0.675325	0.675325	1.08725e-06	1.25843e-05	Hyper-methylation	exon,promoter	RP4-595K12.1
chr1	1309001	1310000	0.873197	0.710933	-0.162264	2.28701e-27	4.22874e-25	Hypo-methylation	CGI,CGIshore
chr1	1309001	1310000	0.873197	0.710933	-0.162264	2.28701e-27	4.22874e-25	Hypo-methylation	intergenic
chr1	1309001	1310000	0.873197	0.710933	-0.162264	2.28701e-27	4.22874e-25	Hypo-methylation	exon,intron,utr3	AURKAIP1
chr1	107886001	107887000	0.3	0.55	0.25	0.0079592	0.0264756	Hyper-methylation	intron	NTNG1
chr1	183677001	183678000	0.797619	0.950495	0.152876	0.00116885	0.00543879	Hyper-methylation	intron	RGL1
chr1	183677001	183678000	0.797619	0.950495	0.152876	0.00116885	0.00543879	Hyper-methylation	repeat
chr1	71555001	71556000	0.919492	0.569892	-0.349599	1.04881e-17	7.7003e-16	Hypo-methylation	intron	ZRANB2-AS2
chr1	12616001	12617000	0	0.384615	0.384615	0.000296006	0.00170503	Hyper-methylation	intergenic
chr1	210413001	210414000	0.673684	0.170886	-0.502798	4.41432e-16	2.63205e-14	Hypo-methylation	intron	SERTAD4
chr1	232832001	232833000	0.75641	0.37037	-0.38604	6.51421e-07	7.9668e-06	Hypo-methylation	intergenic
chr1	201141001	201142000	0.473498	0.774096	0.300598	7.89431e-15	3.87619e-13	Hyper-methylation	CGIshore
chr1	201141001	201142000	0.473498	0.774096	0.300598	7.89431e-15	3.87619e-13	Hyper-methylation	promoter	TMEM9
chr1	201141001	201142000	0.473498	0.774096	0.300598	7.89431e-15	3.87619e-13	Hyper-methylation	repeat
chr1	201141001	201142000	0.473498	0.774096	0.300598	7.89431e-15	3.87619e-13	Hyper-methylation	repeat
chr1	201141001	201142000	0.473498	0.774096	0.300598	7.89431e-15	3.87619e-13	Hyper-methylation	intergenic
chr1	152681001	152682000	0.372727	0.195122	-0.177605	0.000702767	0.0035464	Hypo-methylation	exon,intron,utr3,promoter	LCE4A
chr1	152681001	152682000	0.372727	0.195122	-0.177605	0.000702767	0.0035464	Hypo-methylation	intergenic
chr1	158174001	158175000	0.206642	0.315175	0.108533	0.00439501	0.0163217	Hyper-methylation	intergenic
chr1	158174001	158175000	0.206642	0.315175	0.108533	0.00439501	0.0163217	Hyper-methylation	repeat
chr1	158174001	158175000	0.206642	0.315175	0.108533	0.00439501	0.0163217	Hyper-methylation	repeat
chr1	158174001	158175000	0.206642	0.315175	0.108533	0.00439501	0.0163217	Hyper-methylation	promoter	RP11-404O13.5
chr1	36557001	36558000	1	0.762712	-0.237288	8.62277e-05	0.000591342	Hypo-methylation	exon,intron	ADPRHL2
chr1	36557001	36558000	1	0.762712	-0.237288	8.62277e-05	0.000591342	Hypo-methylation	CGIshelf
chr1	222278001	222279000	0.183673	0.409836	0.226163	0.00197787	0.00843991	Hyper-methylation	intron	RP11-400N13.1
chr1	156466001	156467000	0.442815	0.287308	-0.155507	1.1971e-09	2.59554e-08	Hypo-methylation	intron	MEF2D
chr1	156466001	156467000	0.442815	0.287308	-0.155507	1.1971e-09	2.59554e-08	Hypo-methylation	repeat
chr1	156466001	156467000	0.442815	0.287308	-0.155507	1.1971e-09	2.59554e-08	Hypo-methylation	CGIshelf
chr1	217077001	217078000	0.46875	0.05	-0.41875	1.6237e-05	0.00013829	Hypo-methylation	repeat
chr1	217077001	217078000	0.46875	0.05	-0.41875	1.6237e-05	0.00013829	Hypo-methylation	intron	ESRRG
chr1	161207001	161208000	0.62963	0.883333	0.253704	0.00126432	0.00580795	Hyper-methylation	exon,utr5,promoter	NR1I3
chr1	236914001	236915000	0.172414	0.493151	0.320737	0.00193842	0.00830068	Hyper-methylation	exon,intron	ACTN2
chr1	223255001	223256000	0.979592	0.597561	-0.382031	4.99663e-08	7.91798e-07	Hypo-methylation	repeat
chr1	223255001	223256000	0.979592	0.597561	-0.382031	4.99663e-08	7.91798e-07	Hypo-methylation	intergenic
chr1	223255001	223256000	0.979592	0.597561	-0.382031	4.99663e-08	7.91798e-07	Hypo-methylation	CGI,CGIshore
chr1	116383001	116384000	0.288889	0.439597	0.150708	0.000101191	0.000678898	Hyper-methylation	CGIshore
chr1	116383001	116384000	0.288889	0.439597	0.150708	0.000101191	0.000678898	Hyper-methylation	exon,intron,utr5,promoter	NHLH2
chr1	170464001	170465000	0.720183	0.424242	-0.295941	1.71186e-10	4.32002e-09	Hypo-methylation	intron,promoter	RP11-576I22.2
chr1	233432001	233433000	0.823529	0.925532	0.102003	0.00208699	0.00881816	Hyper-methylation	promoter	RP5-862P8.3
chr1	233432001	233433000	0.823529	0.925532	0.102003	0.00208699	0.00881816	Hyper-methylation	intergenic
chr1	233432001	233433000	0.823529	0.925532	0.102003	0.00208699	0.00881816	Hyper-methylation	CGIshore
chr1	233432001	233433000	0.823529	0.925532	0.102003	0.00208699	0.00881816	Hyper-methylation	promoter	PCNXL2
chr1	37796001	37797000	0.276316	0.0694444	-0.206871	0.000638215	0.00327043	Hypo-methylation	repeat
chr1	37796001	37797000	0.276316	0.0694444	-0.206871	0.000638215	0.00327043	Hypo-methylation	intergenic
chr1	37796001	37797000	0.276316	0.0694444	-0.206871	0.000638215	0.00327043	Hypo-methylation	exon,promoter	RPS29P6
chr1	234635001	234636000	0.244493	0.0414938	-0.203	1.42156e-20	1.44199e-18	Hypo-methylation	intergenic
chr1	234635001	234636000	0.244493	0.0414938	-0.203	1.42156e-20	1.44199e-18	Hypo-methylation	repeat
chr1	34107001	34108000	0.205128	0.545455	0.340326	0.000246522	0.00145869	Hyper-methylation	repeat
chr1	34107001	34108000	0.205128	0.545455	0.340326	0.000246522	0.00145869	Hyper-methylation	intron	CSMD2
chr1	153002001	153003000	0.0384615	0.461538	0.423077	0.000171878	0.00107022	Hyper-methylation	promoter	SPRR1B
chr1	153002001	153003000	0.0384615	0.461538	0.423077	0.000171878	0.00107022	Hyper-methylation	repeat
chr1	153002001	153003000	0.0384615	0.461538	0.423077	0.000171878	0.00107022	Hyper-methylation	intergenic
chr1	85238001	85239000	0.352381	0.104167	-0.248214	1.91738e-06	2.08153e-05	Hypo-methylation	intergenic
chr1	54801001	54802000	0.943396	0.769697	-0.173699	4.47597e-06	4.41894e-05	Hypo-methylation	exon,intron,promoter	SSBP3
chr1	54801001	54802000	0.943396	0.769697	-0.173699	4.47597e-06	4.41894e-05	Hypo-methylation	repeat
chr1	181561001	181562000	0.101124	0.33913	0.238007	3.74882e-05	0.000287225	Hyper-methylation	intron	CACNA1E
chr1	197745001	197746000	0.549618	0.0970464	-0.452572	6.39602e-29	1.36809e-26	Hypo-methylation	CGIshore
chr1	197745001	197746000	0.549618	0.0970464	-0.452572	6.39602e-29	1.36809e-26	Hypo-methylation	promoter	DENND1B
chr1	197745001	197746000	0.549618	0.0970464	-0.452572	6.39602e-29	1.36809e-26	Hypo-methylation	intergenic
chr1	196112001	196113000	0.618182	0.31068	-0.307502	5.80373e-06	5.56788e-05	Hypo-methylation	repeat
chr1	196112001	196113000	0.618182	0.31068	-0.307502	5.80373e-06	5.56788e-05	Hypo-methylation	intergenic
chr1	36275001	36276000	0.787879	0.260417	-0.527462	9.83643e-27	1.71287e-24	Hypo-methylation	CGIshore
chr1	36275001	36276000	0.787879	0.260417	-0.527462	9.83643e-27	1.71287e-24	Hypo-methylation	intron	AGO4
chr1	153513001	153514000	0.815287	0.939597	0.124311	0.000732799	0.00367304	Hyper-methylation	exon,intron,utr5,promoter	S100A5
chr1	2710001	2711000	0	0.106061	0.106061	0.000183102	0.00113073	Hyper-methylation	CGIshelf
chr1	2710001	2711000	0	0.106061	0.106061	0.000183102	0.00113073	Hyper-methylation	repeat
chr1	2710001	2711000	0	0.106061	0.106061	0.000183102	0.00113073	Hyper-methylation	intron	TTC34
chr1	247450001	247451000	0.705263	0.197531	-0.507732	4.94822e-12	1.60238e-10	Hypo-methylation	intergenic
chr1	247450001	247451000	0.705263	0.197531	-0.507732	4.94822e-12	1.60238e-10	Hypo-methylation	repeat
chr1	226593001	226594000	0.843137	0.6	-0.243137	0.000171357	0.00106731	Hypo-methylation	intron	PARP1
chr1	226593001	226594000	0.843137	0.6	-0.243137	0.000171357	0.00106731	Hypo-methylation	CGIshore,CGIshelf
chr1	3286001	3287000	0.662338	0.933333	0.270996	5.86065e-05	0.000423824	Hyper-methylation	intron	PRDM16
chr1	48704001	48705000	0.0689655	0.267327	0.198361	0.00119614	0.00554173	Hyper-methylation	exon,intron,utr3,promoter	SLC5A9
chr1	48704001	48705000	0.0689655	0.267327	0.198361	0.00119614	0.00554173	Hyper-methylation	repeat
chr1	48704001	48705000	0.0689655	0.267327	0.198361	0.00119614	0.00554173	Hyper-methylation	repeat
chr1	37176001	37177000	0.0212766	0.236364	0.215087	0.000606154	0.0031311	Hyper-methylation	intergenic
chr1	227167001	227168000	0.875	1	0.125	0.0148127	0.0434527	Hyper-methylation	CGIshelf
chr1	227167001	227168000	0.875	1	0.125	0.0148127	0.0434527	Hyper-methylation	intron	ADCK3
chr1	40255001	40256000	0.302817	0.149362	-0.153454	8.55397e-09	1.58637e-07	Hypo-methylation	promoter	BMP8B
chr1	40255001	40256000	0.302817	0.149362	-0.153454	8.55397e-09	1.58637e-07	Hypo-methylation	repeat
chr1	40255001	40256000	0.302817	0.149362	-0.153454	8.55397e-09	1.58637e-07	Hypo-methylation	CGI,CGIshore
chr1	40255001	40256000	0.302817	0.149362	-0.153454	8.55397e-09	1.58637e-07	Hypo-methylation	exon	RP1-118J21.25
chr1	40255001	40256000	0.302817	0.149362	-0.153454	8.55397e-09	1.58637e-07	Hypo-methylation	repeat
chr1	11541001	11542000	0.433155	0.0940171	-0.339138	3.41992e-11	9.68333e-10	Hypo-methylation	exon,intron	PTCHD2
chr1	11541001	11542000	0.433155	0.0940171	-0.339138	3.41992e-11	9.68333e-10	Hypo-methylation	CGIshore
chr1	79627001	79628000	0.62963	0.903846	0.274217	0.00401086	0.0151369	Hyper-methylation	repeat
chr1	79627001	79628000	0.62963	0.903846	0.274217	0.00401086	0.0151369	Hyper-methylation	intergenic
chr1	6630001	6631000	1	0.315789	-0.684211	2.14925e-09	4.46334e-08	Hypo-methylation	repeat
chr1	6630001	6631000	1	0.315789	-0.684211	2.14925e-09	4.46334e-08	Hypo-methylation	repeat
chr1	6630001	6631000	1	0.315789	-0.684211	2.14925e-09	4.46334e-08	Hypo-methylation	exon,intron,promoter	TAS1R1
chr1	6630001	6631000	1	0.315789	-0.684211	2.14925e-09	4.46334e-08	Hypo-methylation	repeat
chr1	29451001	29452000	0.698113	1	0.301887	0.0051047	0.0184647	Hyper-methylation	promoter	TMEM200B
chr1	29451001	29452000	0.698113	1	0.301887	0.0051047	0.0184647	Hyper-methylation	CGI,CGIshore
chr1	29451001	29452000	0.698113	1	0.301887	0.0051047	0.0184647	Hyper-methylation	intergenic
chr1	12653001	12654000	0.0126582	0.285714	0.273056	9.55911e-08	1.42396e-06	Hyper-methylation	CGIshore,CGIshelf
chr1	12653001	12654000	0.0126582	0.285714	0.273056	9.55911e-08	1.42396e-06	Hyper-methylation	intron	DHRS3
chr1	55832001	55833000	0.865385	0.409938	-0.455447	4.29673e-18	3.30279e-16	Hypo-methylation	repeat
chr1	55832001	55833000	0.865385	0.409938	-0.455447	4.29673e-18	3.30279e-16	Hypo-methylation	intergenic
chr1	55832001	55833000	0.865385	0.409938	-0.455447	4.29673e-18	3.30279e-16	Hypo-methylation	repeat
chr1	55832001	55833000	0.865385	0.409938	-0.455447	4.29673e-18	3.30279e-16	Hypo-methylation	promoter	GOT2P1
chr1	238025001	238026000	0.810185	0.653409	-0.156776	0.000438101	0.00237944	Hypo-methylation	repeat
chr1	238025001	238026000	0.810185	0.653409	-0.156776	0.000438101	0.00237944	Hypo-methylation	exon,intron,promoter	RP11-193H5.1
chr1	238025001	238026000	0.810185	0.653409	-0.156776	0.000438101	0.00237944	Hypo-methylation	intergenic
chr1	11024001	11025000	0.804714	0.916382	0.111668	2.11595e-08	3.62256e-07	Hyper-methylation	repeat
chr1	11024001	11025000	0.804714	0.916382	0.111668	2.11595e-08	3.62256e-07	Hyper-methylation	exon,intron,utr5,promoter	C1orf127
chr1	216019001	216020000	0.194969	0.404762	0.209793	9.88103e-07	1.15755e-05	Hyper-methylation	exon,intron	USH2A
chr1	68841001	68842000	0.54717	0.756757	0.209587	0.0135297	0.0404335	Hyper-methylation	promoter	TCEB1P18
chr1	68841001	68842000	0.54717	0.756757	0.209587	0.0135297	0.0404335	Hyper-methylation	intergenic
chr1	156217001	156218000	0.392157	0.814815	0.422658	0.000240567	0.00142788	Hyper-methylation	exon,intron,utr5,promoter	PAQR6
chr1	156217001	156218000	0.392157	0.814815	0.422658	0.000240567	0.00142788	Hyper-methylation	CGIshore,CGIshelf
chr1	156217001	156218000	0.392157	0.814815	0.422658	0.000240567	0.00142788	Hyper-methylation	intergenic
chr1	64538001	64539000	0.025641	0.241379	0.215738	0.00145077	0.00651383	Hyper-methylation	intron	ROR1
chr1	240080001	240081000	0.162698	0.316754	0.154056	8.81186e-06	8.06425e-05	Hyper-methylation	promoter	RP11-35L17.3
chr1	240080001	240081000	0.162698	0.316754	0.154056	8.81186e-06	8.06425e-05	Hyper-methylation	intergenic
chr1	154298001	154299000	0.0229008	0.152381	0.12948	0.000188474	0.00115861	Hyper-methylation	CGI,CGIshore
chr1	154298001	154299000	0.0229008	0.152381	0.12948	0.000188474	0.00115861	Hyper-methylation	intron,promoter	ATP8B2
chr1	154298001	154299000	0.0229008	0.152381	0.12948	0.000188474	0.00115861	Hyper-methylation	CGIshore,CGIshelf
chr1	192602001	192603000	0.381818	0.666667	0.284848	0.00313431	0.0123482	Hyper-methylation	intergenic
chr1	226069001	226070000	0.200669	0.362275	0.161607	5.88206e-06	5.63504e-05	Hyper-methylation	CGI,CGIshore
chr1	226069001	226070000	0.200669	0.362275	0.161607	5.88206e-06	5.63504e-05	Hyper-methylation	intron	TMEM63A
chr1	226069001	226070000	0.200669	0.362275	0.161607	5.88206e-06	5.63504e-05	Hyper-methylation	repeat
chr1	77528001	77529000	0.553846	0.340176	-0.21367	2.583e-08	4.34138e-07	Hypo-methylation	exon,intron,utr3	ST6GALNAC5
chr1	75606001	75607000	0.225352	0.0458716	-0.179481	0.000261782	0.00153493	Hypo-methylation	CGIshelf
chr1	75606001	75607000	0.225352	0.0458716	-0.179481	0.000261782	0.00153493	Hypo-methylation	exon,intron	LHX8
chr1	211786001	211787000	0.892857	1	0.107143	0.00659295	0.0227337	Hyper-methylation	intergenic
chr1	159838001	159839000	0.857143	0.483333	-0.37381	6.36954e-06	6.04543e-05	Hypo-methylation	intron	RP11-190A12.7
chr1	159838001	159839000	0.857143	0.483333	-0.37381	6.36954e-06	6.04543e-05	Hypo-methylation	repeat
chr1	11771001	11772000	0.298701	0.0578035	-0.240898	4.06834e-15	2.0997e-13	Hypo-methylation	intron	DRAXIN
chr1	11771001	11772000	0.298701	0.0578035	-0.240898	4.06834e-15	2.0997e-13	Hypo-methylation	repeat
chr1	100439001	100440000	0.705882	1	0.294118	6.63795e-05	0.000472434	Hyper-methylation	intron	SLC35A3
chr1	100439001	100440000	0.705882	1	0.294118	6.63795e-05	0.000472434	Hyper-methylation	CGIshelf
chr1	106240001	106241000	0.658041	0.878788	0.220747	8.80135e-20	8.21017e-18	Hyper-methylation	exon,promoter	SEPT2P1
chr1	106240001	106241000	0.658041	0.878788	0.220747	8.80135e-20	8.21017e-18	Hyper-methylation	intergenic
chr1	180993001	180994000	0.680328	0.857143	0.176815	0.000600922	0.00310687	Hyper-methylation	promoter	STX6
chr1	180993001	180994000	0.680328	0.857143	0.176815	0.000600922	0.00310687	Hyper-methylation	intergenic
chr1	180993001	180994000	0.680328	0.857143	0.176815	0.000600922	0.00310687	Hyper-methylation	CGIshore
chr1	180993001	180994000	0.680328	0.857143	0.176815	0.000600922	0.00310687	Hyper-methylation	CGIshore,CGIshelf
chr1	175713001	175714000	0.366667	0	-0.366667	2.53272e-05	0.000204203	Hypo-methylation	promoter	TNR
chr1	175713001	175714000	0.366667	0	-0.366667	2.53272e-05	0.000204203	Hypo-methylation	repeat
chr1	175713001	175714000	0.366667	0	-0.366667	2.53272e-05	0.000204203	Hypo-methylation	intergenic
chr1	154307001	154308000	0.929204	0.45749	-0.471714	3.74603e-31	9.38034e-29	Hypo-methylation	exon,intron	ATP8B2
chr1	153656001	153657000	0.65625	0.853659	0.197409	0.000240323	0.00142665	Hyper-methylation	exon,intron	NPR1
chr1	153656001	153657000	0.65625	0.853659	0.197409	0.000240323	0.00142665	Hyper-methylation	repeat
chr1	153656001	153657000	0.65625	0.853659	0.197409	0.000240323	0.00142665	Hyper-methylation	CGIshelf
chr1	1462001	1463000	0.810811	1	0.189189	0.00192651	0.00825942	Hyper-methylation	CGIshelf
chr1	1462001	1463000	0.810811	1	0.189189	0.00192651	0.00825942	Hyper-methylation	intron	ATAD3A
chr1	1462001	1463000	0.810811	1	0.189189	0.00192651	0.00825942	Hyper-methylation	CGIshore,CGIshelf
chr1	202615001	202616000	0.505376	0.72807	0.222694	0.000957774	0.00460577	Hyper-methylation	intron	SYT2
chr1	202615001	202616000	0.505376	0.72807	0.222694	0.000957774	0.00460577	Hyper-methylation	repeat
chr1	202615001	202616000	0.505376	0.72807	0.222694	0.000957774	0.00460577	Hyper-methylation	CGIshore,CGIshelf
chr1	176660001	176661000	0.375	0.651515	0.276515	2.18995e-06	2.34051e-05	Hyper-methylation	exon,intron,utr3	PAPPA2
chr1	22611001	22612000	0.761905	0.944444	0.18254	0.00975352	0.0311591	Hyper-methylation	intergenic
chr1	22611001	22612000	0.761905	0.944444	0.18254	0.00975352	0.0311591	Hyper-methylation	CGIshore
chr1	22611001	22612000	0.761905	0.944444	0.18254	0.00975352	0.0311591	Hyper-methylation	repeat
chr1	57043001	57044000	0.809836	0.581538	-0.228298	3.50796e-10	8.36911e-09	Hypo-methylation	CGIshore
chr1	57043001	57044000	0.809836	0.581538	-0.228298	3.50796e-10	8.36911e-09	Hypo-methylation	repeat
chr1	57043001	57044000	0.809836	0.581538	-0.228298	3.50796e-10	8.36911e-09	Hypo-methylation	intron	PPAP2B
chr1	57043001	57044000	0.809836	0.581538	-0.228298	3.50796e-10	8.36911e-09	Hypo-methylation	repeat
chr1	107347001	107348000	0.66	0.922414	0.262414	9.08184e-07	1.07347e-05	Hyper-methylation	exon	RP11-233E12.2
chr1	107347001	107348000	0.66	0.922414	0.262414	9.08184e-07	1.07347e-05	Hyper-methylation	promoter	RP11-233E12.4
chr1	32617001	32618000	0.402778	0.815789	0.413012	1.98683e-05	0.000165094	Hyper-methylation	intron	KPNA6
chr1	32617001	32618000	0.402778	0.815789	0.413012	1.98683e-05	0.000165094	Hyper-methylation	repeat
chr1	43473001	43474000	0.731507	0.868526	0.137019	2.92577e-05	0.000231511	Hyper-methylation	intergenic
chr1	43473001	43474000	0.731507	0.868526	0.137019	2.92577e-05	0.000231511	Hyper-methylation	CGI,CGIshore
chr1	244014001	244015000	0.0437956	0.357873	0.314078	1.7595e-26	3.0133e-24	Hyper-methylation	CGIshore
chr1	244014001	244015000	0.0437956	0.357873	0.314078	1.7595e-26	3.0133e-24	Hyper-methylation	intergenic
chr1	244014001	244015000	0.0437956	0.357873	0.314078	1.7595e-26	3.0133e-24	Hyper-methylation	exon,intron,utr5,promoter	AKT3
chr1	244014001	244015000	0.0437956	0.357873	0.314078	1.7595e-26	3.0133e-24	Hyper-methylation	CGI,CGIshore
chr1	186648001	186649000	0.589041	0.0512821	-0.537759	7.04981e-11	1.89764e-09	Hypo-methylation	exon,intron	PTGS2
chr1	186648001	186649000	0.589041	0.0512821	-0.537759	7.04981e-11	1.89764e-09	Hypo-methylation	CGIshore
chr1	186648001	186649000	0.589041	0.0512821	-0.537759	7.04981e-11	1.89764e-09	Hypo-methylation	promoter	RP5-973M2.2
chr1	220992001	220993000	0.310502	0.642857	0.332355	3.46334e-12	1.15497e-10	Hyper-methylation	intergenic
chr1	228248001	228249000	0.211009	0	-0.211009	8.86563e-12	2.76224e-10	Hypo-methylation	exon,utr3	WNT3A
chr1	228248001	228249000	0.211009	0	-0.211009	8.86563e-12	2.76224e-10	Hypo-methylation	CGIshore
chr1	20592001	20593000	0.381295	0.552083	0.170788	0.00964817	0.0308867	Hyper-methylation	repeat
chr1	20592001	20593000	0.381295	0.552083	0.170788	0.00964817	0.0308867	Hyper-methylation	repeat
chr1	20592001	20593000	0.381295	0.552083	0.170788	0.00964817	0.0308867	Hyper-methylation	intergenic
chr1	3334001	3335000	0.444444	0	-0.444444	3.90722e-05	0.000297763	Hypo-methylation	intron	PRDM16
chr1	3334001	3335000	0.444444	0	-0.444444	3.90722e-05	0.000297763	Hypo-methylation	CGIshore,CGIshelf
chr1	245607001	245608000	0	0.413793	0.413793	9.58592e-05	0.000647963	Hyper-methylation	intron	KIF26B
chr1	243904001	243905000	0.932886	0.682635	-0.250251	2.78911e-12	9.46975e-11	Hypo-methylation	exon,intron,promoter	RP11-370K11.1
chr1	243904001	243905000	0.932886	0.682635	-0.250251	2.78911e-12	9.46975e-11	Hypo-methylation	intron	AKT3
chr1	24193001	24194000	0.809717	0.932432	0.122716	5.91988e-05	0.00042767	Hyper-methylation	intron	FUCA1
chr1	24193001	24194000	0.809717	0.932432	0.122716	5.91988e-05	0.00042767	Hyper-methylation	CGIshore
chr1	68904001	68905000	0.853333	0.5625	-0.290833	0.000123452	0.0008062	Hypo-methylation	exon,intron	RPE65
chr1	161520001	161521000	0.231928	0.430524	0.198596	6.06848e-09	1.16015e-07	Hyper-methylation	exon,intron,utr5,promoter	FCGR3A
chr1	161520001	161521000	0.231928	0.430524	0.198596	6.06848e-09	1.16015e-07	Hyper-methylation	intron	RP11-25K21.6
chr1	183791001	183792000	0.772947	0.900474	0.127527	0.000358858	0.00200667	Hyper-methylation	intron	RGL1
chr1	183791001	183792000	0.772947	0.900474	0.127527	0.000358858	0.00200667	Hyper-methylation	repeat
chr1	204289001	204290000	0.142857	0.631579	0.488722	0.000450747	0.00243622	Hyper-methylation	intron	PLEKHA6
chr1	175376001	175377000	0.876712	0.277778	-0.598935	2.84649e-10	6.9022e-09	Hypo-methylation	intron,promoter	TNR
chr1	175376001	175377000	0.876712	0.277778	-0.598935	2.84649e-10	6.9022e-09	Hypo-methylation	repeat
chr1	248852001	248853000	0	0.25	0.25	0.00244962	0.0100691	Hyper-methylation	intergenic
chr1	248852001	248853000	0	0.25	0.25	0.00244962	0.0100691	Hyper-methylation	CGIshelf
chr1	223472001	223473000	0.411765	0.0350877	-0.376677	6.23724e-15	3.12975e-13	Hypo-methylation	intron	SUSD4
chr1	204926001	204927000	0.629508	0.437326	-0.192182	7.01402e-07	8.50051e-06	Hypo-methylation	exon,intron,promoter	NFASC
chr1	204926001	204927000	0.629508	0.437326	-0.192182	7.01402e-07	8.50051e-06	Hypo-methylation	repeat
chr1	204926001	204927000	0.629508	0.437326	-0.192182	7.01402e-07	8.50051e-06	Hypo-methylation	repeat
chr1	71867001	71868000	0.0289855	0.230769	0.201784	0.000987159	0.00472312	Hyper-methylation	exon,intron,promoter	ZRANB2-AS2
chr1	71867001	71868000	0.0289855	0.230769	0.201784	0.000987159	0.00472312	Hyper-methylation	exon,utr3	NEGR1
chr1	106162001	106163000	0.678571	1	0.321429	0.000290995	0.00168106	Hyper-methylation	promoter	RP11-251P6.1
chr1	106162001	106163000	0.678571	1	0.321429	0.000290995	0.00168106	Hyper-methylation	intergenic
chr1	205012001	205013000	0.28866	0.475	0.18634	0.0122907	0.0374724	Hyper-methylation	exon,intron,utr5,promoter	CNTN2
chr1	205012001	205013000	0.28866	0.475	0.18634	0.0122907	0.0374724	Hyper-methylation	intergenic
chr1	246686001	246687000	0.562232	0.316206	-0.246026	3.96428e-08	6.42343e-07	Hypo-methylation	promoter	RP11-690C23.4
chr1	246686001	246687000	0.562232	0.316206	-0.246026	3.96428e-08	6.42343e-07	Hypo-methylation	intron	RP11-690C23.2
chr1	246686001	246687000	0.562232	0.316206	-0.246026	3.96428e-08	6.42343e-07	Hypo-methylation	repeat
chr1	101002001	101003000	0.583333	0.848485	0.265152	2.11082e-06	2.267e-05	Hyper-methylation	intergenic
chr1	101002001	101003000	0.583333	0.848485	0.265152	2.11082e-06	2.267e-05	Hyper-methylation	CGIshore,CGIshelf
chr1	101002001	101003000	0.583333	0.848485	0.265152	2.11082e-06	2.267e-05	Hyper-methylation	repeat
chr1	101002001	101003000	0.583333	0.848485	0.265152	2.11082e-06	2.267e-05	Hyper-methylation	promoter	GPR88
chr1	68569001	68570000	0.949153	0.425532	-0.523621	5.53736e-10	1.2751e-08	Hypo-methylation	intron	WLS
chr1	68569001	68570000	0.949153	0.425532	-0.523621	5.53736e-10	1.2751e-08	Hypo-methylation	intron	GNG12-AS1
chr1	68569001	68570000	0.949153	0.425532	-0.523621	5.53736e-10	1.2751e-08	Hypo-methylation	repeat
chr1	64982001	64983000	0.716981	0.942308	0.225327	6.8445e-06	6.44313e-05	Hyper-methylation	intron	CACHD1
chr1	64982001	64983000	0.716981	0.942308	0.225327	6.8445e-06	6.44313e-05	Hyper-methylation	repeat
chr1	3039001	3040000	0.419231	0.639241	0.22001	1.23195e-07	1.7899e-06	Hyper-methylation	CGIshore
chr1	3039001	3040000	0.419231	0.639241	0.22001	1.23195e-07	1.7899e-06	Hyper-methylation	intron	PRDM16
chr1	245812001	245813000	0.220044	0.349835	0.129791	8.98182e-05	0.000612642	Hyper-methylation	repeat
chr1	245812001	245813000	0.220044	0.349835	0.129791	8.98182e-05	0.000612642	Hyper-methylation	intron	KIF26B
chr1	2244001	2245000	0.647059	0.25	-0.397059	6.84871e-05	0.000485235	Hypo-methylation	intergenic
chr1	2244001	2245000	0.647059	0.25	-0.397059	6.84871e-05	0.000485235	Hypo-methylation	CGIshore
chr1	201709001	201710000	0.857143	0.502283	-0.35486	3.45293e-05	0.000267361	Hypo-methylation	intron	IPO9-AS1
chr1	201709001	201710000	0.857143	0.502283	-0.35486	3.45293e-05	0.000267361	Hypo-methylation	exon,intron,utr5	NAV1
chr1	201709001	201710000	0.857143	0.502283	-0.35486	3.45293e-05	0.000267361	Hypo-methylation	CGI,CGIshore
chr1	149821001	149822000	0.204348	0.00803213	-0.196316	9.37214e-15	4.56149e-13	Hypo-methylation	exon	HIST2H2BC
chr1	149821001	149822000	0.204348	0.00803213	-0.196316	9.37214e-15	4.56149e-13	Hypo-methylation	promoter	HIST2H2AA4
chr1	149821001	149822000	0.204348	0.00803213	-0.196316	9.37214e-15	4.56149e-13	Hypo-methylation	intergenic
chr1	149821001	149822000	0.204348	0.00803213	-0.196316	9.37214e-15	4.56149e-13	Hypo-methylation	promoter	RP11-196G18.22
chr1	149821001	149822000	0.204348	0.00803213	-0.196316	9.37214e-15	4.56149e-13	Hypo-methylation	CGI,CGIshore
chr1	172635001	172636000	0.826087	0.368421	-0.457666	0.000331473	0.00187621	Hypo-methylation	exon,utr3	FASLG
chr1	239451001	239452000	0.428571	0.83871	0.410138	0.00586731	0.0206792	Hyper-methylation	intergenic
chr1	239451001	239452000	0.428571	0.83871	0.410138	0.00586731	0.0206792	Hyper-methylation	repeat
chr1	215450001	215451000	0.834783	0.945652	0.11087	0.0102582	0.0324527	Hyper-methylation	intergenic
chr1	205312001	205313000	0.756098	0.871001	0.114903	3.19287e-09	6.42386e-08	Hyper-methylation	CGI,CGIshore
chr1	205312001	205313000	0.756098	0.871001	0.114903	3.19287e-09	6.42386e-08	Hyper-methylation	exon,intron,utr5	KLHDC8A
chr1	13912001	13913000	0.691729	0.317073	-0.374656	6.37331e-08	9.884e-07	Hypo-methylation	CGIshore,CGIshelf
chr1	13912001	13913000	0.691729	0.317073	-0.374656	6.37331e-08	9.884e-07	Hypo-methylation	CGIshelf
chr1	13912001	13913000	0.691729	0.317073	-0.374656	6.37331e-08	9.884e-07	Hypo-methylation	exon,intron,utr5	PDPN
chr1	35446001	35447000	0.919355	0.633333	-0.286022	8.94173e-05	0.000610308	Hypo-methylation	CGIshelf
chr1	35446001	35447000	0.919355	0.633333	-0.286022	8.94173e-05	0.000610308	Hypo-methylation	intron	RP11-244H3.1
chr1	35446001	35447000	0.919355	0.633333	-0.286022	8.94173e-05	0.000610308	Hypo-methylation	CGIshelf
chr1	241587001	241588000	0.44898	0.808	0.35902	5.06423e-06	4.93175e-05	Hyper-methylation	intergenic
chr1	241587001	241588000	0.44898	0.808	0.35902	5.06423e-06	4.93175e-05	Hyper-methylation	CGI,CGIshore
chr1	241587001	241588000	0.44898	0.808	0.35902	5.06423e-06	4.93175e-05	Hyper-methylation	exon,intron,promoter	RP11-527D7.1
chr1	241587001	241588000	0.44898	0.808	0.35902	5.06423e-06	4.93175e-05	Hyper-methylation	repeat
chr1	241587001	241588000	0.44898	0.808	0.35902	5.06423e-06	4.93175e-05	Hyper-methylation	repeat
chr1	109747001	109748000	0.857143	1	0.142857	0.000154387	0.000976914	Hyper-methylation	exon	KIAA1324
chr1	91358001	91359000	0.884058	1	0.115942	0.000757616	0.00377997	Hyper-methylation	CGIshore
chr1	91358001	91359000	0.884058	1	0.115942	0.000757616	0.00377997	Hyper-methylation	exon	PHKA1P1
chr1	37325001	37326000	0.172093	0.303797	0.131704	0.000473049	0.00253824	Hyper-methylation	exon,intron,promoter	GRIK3
chr1	37325001	37326000	0.172093	0.303797	0.131704	0.000473049	0.00253824	Hyper-methylation	repeat
chr1	224821001	224822000	0.125	0.478261	0.353261	0.016487	0.0472633	Hyper-methylation	intron	CNIH3
chr1	16543001	16544000	0.634454	0.478873	-0.155581	0.000182402	0.00112681	Hypo-methylation	CGI,CGIshore
chr1	16543001	16544000	0.634454	0.478873	-0.155581	0.000182402	0.00112681	Hypo-methylation	exon,intron,promoter	ANO7P1
chr1	22535001	22536000	0.0285714	0.25	0.221429	0.0118586	0.0363968	Hyper-methylation	intergenic
chr1	6113001	6114000	0.176101	0.297203	0.121102	0.000435986	0.00236945	Hyper-methylation	CGIshore,CGIshelf
chr1	6113001	6114000	0.176101	0.297203	0.121102	0.000435986	0.00236945	Hyper-methylation	intron	KCNAB2
chr1	56046001	56047000	0.702652	0.887588	0.184936	1.2309e-12	4.40629e-11	Hyper-methylation	promoter	RP11-466L17.1
chr1	56046001	56047000	0.702652	0.887588	0.184936	1.2309e-12	4.40629e-11	Hyper-methylation	intergenic
chr1	18687001	18688000	0.186441	0.314815	0.128374	0.0143923	0.0424548	Hyper-methylation	repeat
chr1	18687001	18688000	0.186441	0.314815	0.128374	0.0143923	0.0424548	Hyper-methylation	repeat
chr1	18687001	18688000	0.186441	0.314815	0.128374	0.0143923	0.0424548	Hyper-methylation	repeat
chr1	18687001	18688000	0.186441	0.314815	0.128374	0.0143923	0.0424548	Hyper-methylation	intron,promoter	IGSF21
chr1	18687001	18688000	0.186441	0.314815	0.128374	0.0143923	0.0424548	Hyper-methylation	CGIshelf
chr1	154164001	154165000	0.666667	0.480226	-0.186441	0.000396494	0.0021853	Hypo-methylation	exon,intron,utr5,promoter	TPM3
chr1	203019001	203020000	0.905512	0.714286	-0.191226	9.39637e-12	2.91591e-10	Hypo-methylation	intron,promoter	PPFIA4
chr1	203019001	203020000	0.905512	0.714286	-0.191226	9.39637e-12	2.91591e-10	Hypo-methylation	repeat
chr1	11444001	11445000	0.52	0.0582524	-0.461748	1.89168e-07	2.63326e-06	Hypo-methylation	intergenic
chr1	11444001	11445000	0.52	0.0582524	-0.461748	1.89168e-07	2.63326e-06	Hypo-methylation	repeat
chr1	177927001	177928000	0.727273	0.934343	0.207071	2.19328e-08	3.74176e-07	Hyper-methylation	exon,intron,utr3,promoter	SEC16B
chr1	177927001	177928000	0.727273	0.934343	0.207071	2.19328e-08	3.74176e-07	Hyper-methylation	exon,intron	RP4-798P15.3
chr1	207271001	207272000	0.591429	0.822314	0.230885	1.14906e-09	2.50011e-08	Hyper-methylation	exon,intron,promoter	C4BPB
chr1	241032001	241033000	0.365854	0.47205	0.106196	0.00262772	0.0106792	Hyper-methylation	exon,intron,promoter	RGS7
chr1	111770001	111771000	0.271552	0.429293	0.157741	0.000596754	0.00308757	Hyper-methylation	exon,intron,utr5,promoter	CHI3L2
chr1	240929001	240930000	0.651163	0.88	0.228837	0.00795804	0.0264734	Hyper-methylation	intron	RP11-80B9.1
chr1	154299001	154300000	0.0967742	0.266129	0.169355	0.00487641	0.017777	Hyper-methylation	CGIshore
chr1	154299001	154300000	0.0967742	0.266129	0.169355	0.00487641	0.017777	Hyper-methylation	intron,promoter	ATP8B2
chr1	154299001	154300000	0.0967742	0.266129	0.169355	0.00487641	0.017777	Hyper-methylation	CGIshore
chr1	44844001	44845000	0.752294	0.513158	-0.239136	7.33842e-05	0.000515283	Hypo-methylation	intergenic
chr1	190068001	190069000	0.807692	1	0.192308	0.00109168	0.00513578	Hyper-methylation	exon	BRINP3
chr1	2406001	2407000	0.0416667	0.211765	0.170098	0.000993821	0.00474886	Hyper-methylation	CGIshelf
chr1	2406001	2407000	0.0416667	0.211765	0.170098	0.000993821	0.00474886	Hyper-methylation	intron,promoter	PLCH2
chr1	29213001	29214000	0.655348	0.499176	-0.156172	4.30376e-08	6.91514e-07	Hypo-methylation	intergenic
chr1	29213001	29214000	0.655348	0.499176	-0.156172	4.30376e-08	6.91514e-07	Hypo-methylation	repeat
chr1	29213001	29214000	0.655348	0.499176	-0.156172	4.30376e-08	6.91514e-07	Hypo-methylation	CGI,CGIshore
chr1	29213001	29214000	0.655348	0.499176	-0.156172	4.30376e-08	6.91514e-07	Hypo-methylation	exon,intron,utr5,promoter	EPB41
chr1	29213001	29214000	0.655348	0.499176	-0.156172	4.30376e-08	6.91514e-07	Hypo-methylation	repeat
chr1	146641001	146642000	0.0857143	0.309524	0.22381	0.0124293	0.0378059	Hyper-methylation	intron	PRKAB2
chr1	146641001	146642000	0.0857143	0.309524	0.22381	0.0124293	0.0378059	Hyper-methylation	CGIshore,CGIshelf
chr1	2287001	2288000	0.975806	0.822222	-0.153584	1.64911e-05	0.000140216	Hypo-methylation	intron	MORN1
chr1	54423001	54424000	0.269841	0.553191	0.28335	0.00252825	0.010336	Hyper-methylation	intron	LRRC42
chr1	86859001	86860000	0.846154	0.605263	-0.240891	5.68157e-05	0.000412446	Hypo-methylation	intron	ODF2L
chr1	86859001	86860000	0.846154	0.605263	-0.240891	5.68157e-05	0.000412446	Hypo-methylation	CGIshore,CGIshelf
chr1	86859001	86860000	0.846154	0.605263	-0.240891	5.68157e-05	0.000412446	Hypo-methylation	repeat
chr1	154513001	154514000	0.909091	0.333333	-0.575758	0.000657597	0.00335362	Hypo-methylation	repeat
chr1	154513001	154514000	0.909091	0.333333	-0.575758	0.000657597	0.00335362	Hypo-methylation	intron,promoter	TDRD10
chr1	182572001	182573000	0.625	0.858156	0.233156	1.25779e-05	0.000110453	Hyper-methylation	CGIshore
chr1	182572001	182573000	0.625	0.858156	0.233156	1.25779e-05	0.000110453	Hyper-methylation	intron	RGS16
chr1	3327001	3328000	0.301887	0.641791	0.339904	0.000184491	0.00113841	Hyper-methylation	exon,intron	PRDM16
chr1	3327001	3328000	0.301887	0.641791	0.339904	0.000184491	0.00113841	Hyper-methylation	CGIshelf
chr1	3327001	3328000	0.301887	0.641791	0.339904	0.000184491	0.00113841	Hyper-methylation	CGI,CGIshore
chr1	235665001	235666000	0.222222	0.42	0.197778	0.0170309	0.0485002	Hyper-methylation	intron	B3GALNT2
chr1	235665001	235666000	0.222222	0.42	0.197778	0.0170309	0.0485002	Hyper-methylation	CGIshore,CGIshelf
chr1	176998001	176999000	0.264493	0.375546	0.111053	0.00753456	0.0253457	Hyper-methylation	exon,intron	ASTN1
chr1	176998001	176999000	0.264493	0.375546	0.111053	0.00753456	0.0253457	Hyper-methylation	promoter	MIR488
chr1	210534001	210535000	0.838509	0.597938	-0.240571	2.02391e-05	0.000167728	Hypo-methylation	intron,promoter	HHAT
chr1	226001001	226002000	0.314286	0.636364	0.322078	0.00730376	0.0247019	Hyper-methylation	CGIshelf
chr1	226001001	226002000	0.314286	0.636364	0.322078	0.00730376	0.0247019	Hyper-methylation	intron	EPHX1
chr1	23664001	23665000	0.811966	0.590909	-0.221057	0.000127925	0.000830805	Hypo-methylation	exon,intron,utr5,promoter	HNRNPR
chr1	23664001	23665000	0.811966	0.590909	-0.221057	0.000127925	0.000830805	Hypo-methylation	repeat
chr1	151802001	151803000	0.224138	0.459459	0.235322	0.00449228	0.0166166	Hyper-methylation	intron	RORC
chr1	221914001	221915000	0.57384	0.797004	0.223165	1.55662e-64	2.71976e-61	Hyper-methylation	CGIshore
chr1	221914001	221915000	0.57384	0.797004	0.223165	1.55662e-64	2.71976e-61	Hyper-methylation	intron	DUSP10
chr1	231471001	231472000	0.348592	0.560117	0.211526	1.12014e-07	1.64388e-06	Hyper-methylation	CGIshore,CGIshelf
chr1	231471001	231472000	0.348592	0.560117	0.211526	1.12014e-07	1.64388e-06	Hyper-methylation	exon,utr3	EXOC8
chr1	231471001	231472000	0.348592	0.560117	0.211526	1.12014e-07	1.64388e-06	Hyper-methylation	promoter	SPRTN
chr1	53390001	53391000	0.913793	0.3	-0.613793	7.91552e-11	2.1142e-09	Hypo-methylation	CGIshore,CGIshelf
chr1	53390001	53391000	0.913793	0.3	-0.613793	7.91552e-11	2.1142e-09	Hypo-methylation	promoter	SCP2
chr1	53390001	53391000	0.913793	0.3	-0.613793	7.91552e-11	2.1142e-09	Hypo-methylation	exon	RP4-631H13.4
chr1	53390001	53391000	0.913793	0.3	-0.613793	7.91552e-11	2.1142e-09	Hypo-methylation	CGIshelf
chr1	53390001	53391000	0.913793	0.3	-0.613793	7.91552e-11	2.1142e-09	Hypo-methylation	intron	ECHDC2
chr1	153913001	153914000	0.823529	0.983333	0.159804	0.000207288	0.00125713	Hyper-methylation	CGIshore
chr1	153913001	153914000	0.823529	0.983333	0.159804	0.000207288	0.00125713	Hyper-methylation	exon,intron,promoter	DENND4B
chr1	115519001	115520000	0	0.104651	0.104651	0.00073352	0.00367577	Hyper-methylation	repeat
chr1	115519001	115520000	0	0.104651	0.104651	0.00073352	0.00367577	Hyper-methylation	repeat
chr1	115519001	115520000	0	0.104651	0.104651	0.00073352	0.00367577	Hyper-methylation	intron,promoter	SYCP1
chr1	99383001	99384000	0.704	0.95092	0.24692	5.65814e-09	1.08893e-07	Hyper-methylation	intron	LPPR5
chr1	99383001	99384000	0.704	0.95092	0.24692	5.65814e-09	1.08893e-07	Hyper-methylation	repeat
chr1	36751001	36752000	0.25	0.047619	-0.202381	0.000751573	0.00375456	Hypo-methylation	intron	THRAP3
chr1	208497001	208498000	0.0263158	0.326923	0.300607	0.000102067	0.000684125	Hyper-methylation	intergenic
chr1	86623001	86624000	0.439394	0.596413	0.157019	0.0012587	0.00578627	Hyper-methylation	CGIshore
chr1	86623001	86624000	0.439394	0.596413	0.157019	0.0012587	0.00578627	Hyper-methylation	promoter	COL24A1
chr1	86623001	86624000	0.439394	0.596413	0.157019	0.0012587	0.00578627	Hyper-methylation	intergenic
chr1	43736001	43737000	0.652263	0.349099	-0.303164	1.28753e-20	1.31031e-18	Hypo-methylation	exon,intron,promoter	EBNA1BP2
chr1	43736001	43737000	0.652263	0.349099	-0.303164	1.28753e-20	1.31031e-18	Hypo-methylation	CGIshore,CGIshelf
chr1	43736001	43737000	0.652263	0.349099	-0.303164	1.28753e-20	1.31031e-18	Hypo-methylation	exon,intron,utr5,promoter	TMEM125
chr1	111322001	111323000	0.669725	0.358974	-0.31075	2.48622e-06	2.62206e-05	Hypo-methylation	CGIshore
chr1	111322001	111323000	0.669725	0.358974	-0.31075	2.48622e-06	2.62206e-05	Hypo-methylation	intergenic
chr1	209922001	209923000	0.826446	0.614458	-0.211988	0.000745618	0.00372848	Hypo-methylation	CGIshore
chr1	209922001	209923000	0.826446	0.614458	-0.211988	0.000745618	0.00372848	Hypo-methylation	intergenic
chr1	1104001	1105000	0.744681	0.307692	-0.436989	1.40023e-09	3.00497e-08	Hypo-methylation	promoter	RP11-465B22.8
chr1	1104001	1105000	0.744681	0.307692	-0.436989	1.40023e-09	3.00497e-08	Hypo-methylation	intergenic
chr1	1104001	1105000	0.744681	0.307692	-0.436989	1.40023e-09	3.00497e-08	Hypo-methylation	exon,promoter	MIR429
chr1	1104001	1105000	0.744681	0.307692	-0.436989	1.40023e-09	3.00497e-08	Hypo-methylation	intergenic
chr1	1104001	1105000	0.744681	0.307692	-0.436989	1.40023e-09	3.00497e-08	Hypo-methylation	CGIshelf
chr1	203016001	203017000	0.812081	0.563758	-0.248322	2.94747e-06	3.04525e-05	Hypo-methylation	intron	PPFIA4
chr1	203016001	203017000	0.812081	0.563758	-0.248322	2.94747e-06	3.04525e-05	Hypo-methylation	repeat
chr1	7720001	7721000	0.942857	0.675676	-0.267181	2.26481e-05	0.000185126	Hypo-methylation	CGIshelf
chr1	7720001	7721000	0.942857	0.675676	-0.267181	2.26481e-05	0.000185126	Hypo-methylation	intron	CAMTA1
chr1	89521001	89522000	0.592857	0.906667	0.31381	1.92866e-10	4.81709e-09	Hyper-methylation	exon,intron,promoter	GBP1
chr1	209558001	209559000	0.409836	0.827586	0.41775	1.16484e-07	1.70257e-06	Hyper-methylation	intergenic
chr1	202780001	202781000	0.387037	0.562637	0.1756	2.99221e-08	4.96974e-07	Hyper-methylation	promoter	KDM5B
chr1	202780001	202781000	0.387037	0.562637	0.1756	2.99221e-08	4.96974e-07	Hyper-methylation	exon,intron,promoter	PCAT6
chr1	202780001	202781000	0.387037	0.562637	0.1756	2.99221e-08	4.96974e-07	Hyper-methylation	promoter	RP11-480I12.10
chr1	202780001	202781000	0.387037	0.562637	0.1756	2.99221e-08	4.96974e-07	Hyper-methylation	CGIshelf
chr1	202780001	202781000	0.387037	0.562637	0.1756	2.99221e-08	4.96974e-07	Hyper-methylation	CGI,CGIshore
chr1	202780001	202781000	0.387037	0.562637	0.1756	2.99221e-08	4.96974e-07	Hyper-methylation	intergenic
chr1	246195001	246196000	0.980769	0.428571	-0.552198	2.81265e-11	8.08009e-10	Hypo-methylation	promoter	RP11-83A16.1
chr1	246195001	246196000	0.980769	0.428571	-0.552198	2.81265e-11	8.08009e-10	Hypo-methylation	intron	SMYD3
chr1	99385001	99386000	0.825397	1	0.174603	0.000164768	0.00103268	Hyper-methylation	intron	LPPR5
chr1	2430001	2431000	0.897727	0.684685	-0.213043	7.52567e-06	7.00715e-05	Hypo-methylation	CGIshelf
chr1	2430001	2431000	0.897727	0.684685	-0.213043	7.52567e-06	7.00715e-05	Hypo-methylation	exon,intron,promoter	PLCH2
chr1	167132001	167133000	0.367647	0.0983607	-0.269286	0.000225479	0.00135059	Hypo-methylation	repeat
chr1	167132001	167133000	0.367647	0.0983607	-0.269286	0.000225479	0.00135059	Hypo-methylation	exon,promoter	RP11-277B15.1
chr1	167132001	167133000	0.367647	0.0983607	-0.269286	0.000225479	0.00135059	Hypo-methylation	intergenic
chr1	167132001	167133000	0.367647	0.0983607	-0.269286	0.000225479	0.00135059	Hypo-methylation	repeat
chr1	167132001	167133000	0.367647	0.0983607	-0.269286	0.000225479	0.00135059	Hypo-methylation	repeat
chr1	169702001	169703000	0.369919	0.473498	0.10358	0.0160539	0.0462791	Hyper-methylation	intron	C1orf112
chr1	169702001	169703000	0.369919	0.473498	0.10358	0.0160539	0.0462791	Hyper-methylation	exon,intron,utr5,promoter	SELE
chr1	169702001	169703000	0.369919	0.473498	0.10358	0.0160539	0.0462791	Hyper-methylation	repeat
chr1	3605001	3606000	0.772727	0.618881	-0.153846	0.000172845	0.00107546	Hypo-methylation	CGIshore,CGIshelf
chr1	3605001	3606000	0.772727	0.618881	-0.153846	0.000172845	0.00107546	Hypo-methylation	intron,promoter	TP73
chr1	40838001	40839000	0.449153	0.286996	-0.162157	0.000306313	0.00175449	Hypo-methylation	intron,promoter	SMAP2
chr1	40838001	40839000	0.449153	0.286996	-0.162157	0.000306313	0.00175449	Hypo-methylation	repeat
chr1	40838001	40839000	0.449153	0.286996	-0.162157	0.000306313	0.00175449	Hypo-methylation	repeat
chr1	40838001	40839000	0.449153	0.286996	-0.162157	0.000306313	0.00175449	Hypo-methylation	repeat
chr1	40838001	40839000	0.449153	0.286996	-0.162157	0.000306313	0.00175449	Hypo-methylation	CGIshore
chr1	177154001	177155000	0.56383	0.265487	-0.298343	1.16341e-05	0.000102997	Hypo-methylation	CGIshelf
chr1	177154001	177155000	0.56383	0.265487	-0.298343	1.16341e-05	0.000102997	Hypo-methylation	intron	BRINP2
chr1	177154001	177155000	0.56383	0.265487	-0.298343	1.16341e-05	0.000102997	Hypo-methylation	repeat
chr1	94860001	94861000	0.117117	0.268293	0.151176	0.00315155	0.0124029	Hyper-methylation	intergenic
chr1	94860001	94861000	0.117117	0.268293	0.151176	0.00315155	0.0124029	Hyper-methylation	repeat
chr1	1234001	1235000	0.76087	0.944681	0.183811	2.9534e-07	3.92901e-06	Hyper-methylation	CGIshelf
chr1	1234001	1235000	0.76087	0.944681	0.183811	2.9534e-07	3.92901e-06	Hyper-methylation	exon,intron,promoter	ACAP3
chr1	18966001	18967000	0.666667	0.395257	-0.27141	1.48839e-08	2.63011e-07	Hypo-methylation	intron	PAX7
chr1	18966001	18967000	0.666667	0.395257	-0.27141	1.48839e-08	2.63011e-07	Hypo-methylation	CGIshore,CGIshelf
chr1	18966001	18967000	0.666667	0.395257	-0.27141	1.48839e-08	2.63011e-07	Hypo-methylation	CGIshelf
chr1	18966001	18967000	0.666667	0.395257	-0.27141	1.48839e-08	2.63011e-07	Hypo-methylation	CGIshelf
chr1	18966001	18967000	0.666667	0.395257	-0.27141	1.48839e-08	2.63011e-07	Hypo-methylation	CGIshore
chr1	185702001	185703000	0.653266	0.782805	0.129539	0.00307945	0.0121724	Hyper-methylation	intergenic
chr1	185702001	185703000	0.653266	0.782805	0.129539	0.00307945	0.0121724	Hyper-methylation	promoter	HMCN1
chr1	185702001	185703000	0.653266	0.782805	0.129539	0.00307945	0.0121724	Hyper-methylation	CGIshore
chr1	3579001	3580000	0.0447761	0.284314	0.239538	2.53302e-05	0.000204216	Hyper-methylation	repeat
chr1	3579001	3580000	0.0447761	0.284314	0.239538	2.53302e-05	0.000204216	Hyper-methylation	intron	TP73
chr1	3579001	3580000	0.0447761	0.284314	0.239538	2.53302e-05	0.000204216	Hyper-methylation	intron	RP5-1092A11.5
chr1	50834001	50835000	0.382716	0.23185	-0.150866	3.92071e-05	0.0002986	Hypo-methylation	intergenic
chr1	204662001	204663000	0.87013	0.377778	-0.492352	3.87541e-13	1.49649e-11	Hypo-methylation	repeat
chr1	204662001	204663000	0.87013	0.377778	-0.492352	3.87541e-13	1.49649e-11	Hypo-methylation	intergenic
chr1	158609001	158610000	0.0119048	0.27381	0.261905	4.48986e-09	8.78765e-08	Hyper-methylation	exon,intron	SPTA1
chr1	73240001	73241000	0.307692	0.0416667	-0.266026	7.02367e-06	6.59303e-05	Hypo-methylation	exon,intron	RP11-262K1.1
chr1	73240001	73241000	0.307692	0.0416667	-0.266026	7.02367e-06	6.59303e-05	Hypo-methylation	repeat
chr1	73240001	73241000	0.307692	0.0416667	-0.266026	7.02367e-06	6.59303e-05	Hypo-methylation	repeat
chr1	73240001	73241000	0.307692	0.0416667	-0.266026	7.02367e-06	6.59303e-05	Hypo-methylation	intron	RP4-660H19.1
chr1	192776001	192777000	0.338164	0.107143	-0.231021	1.40887e-08	2.50496e-07	Hypo-methylation	intergenic
chr1	192776001	192777000	0.338164	0.107143	-0.231021	1.40887e-08	2.50496e-07	Hypo-methylation	promoter	RGS2
chr1	192776001	192777000	0.338164	0.107143	-0.231021	1.40887e-08	2.50496e-07	Hypo-methylation	CGIshore
chr1	163167001	163168000	0.625	0.903226	0.278226	0.0124998	0.0379736	Hyper-methylation	intron	RP11-267N12.1
chr1	163167001	163168000	0.625	0.903226	0.278226	0.0124998	0.0379736	Hyper-methylation	intron	RGS5
chr1	163167001	163168000	0.625	0.903226	0.278226	0.0124998	0.0379736	Hyper-methylation	repeat
chr1	55676001	55677000	0.928571	0.634921	-0.293651	6.55369e-05	0.000467207	Hypo-methylation	repeat
chr1	55676001	55677000	0.928571	0.634921	-0.293651	6.55369e-05	0.000467207	Hypo-methylation	CGIshelf
chr1	55676001	55677000	0.928571	0.634921	-0.293651	6.55369e-05	0.000467207	Hypo-methylation	intron	USP24
chr1	120253001	120254000	0.705882	0.98	0.274118	4.41161e-05	0.000331042	Hyper-methylation	intron,promoter	PHGDH
chr1	120253001	120254000	0.705882	0.98	0.274118	4.41161e-05	0.000331042	Hyper-methylation	CGIshore
chr1	216376001	216377000	0.255814	0.603448	0.347634	0.000427962	0.00233306	Hyper-methylation	intron	USH2A
chr1	216376001	216377000	0.255814	0.603448	0.347634	0.000427962	0.00233306	Hyper-methylation	intron	RP5-1099E6.3
chr1	216376001	216377000	0.255814	0.603448	0.347634	0.000427962	0.00233306	Hyper-methylation	promoter	MRPS18BP1
chr1	170557001	170558000	0.307692	0.75	0.442308	0.00686779	0.0234836	Hyper-methylation	promoter	RP11-545I10.2
chr1	170557001	170558000	0.307692	0.75	0.442308	0.00686779	0.0234836	Hyper-methylation	intergenic
chr1	170557001	170558000	0.307692	0.75	0.442308	0.00686779	0.0234836	Hyper-methylation	repeat
chr1	205913001	205914000	0.52381	0.782443	0.258633	5.02507e-10	1.165e-08	Hyper-methylation	intergenic
chr1	205913001	205914000	0.52381	0.782443	0.258633	5.02507e-10	1.165e-08	Hyper-methylation	repeat
chr1	205913001	205914000	0.52381	0.782443	0.258633	5.02507e-10	1.165e-08	Hyper-methylation	promoter	SLC26A9
chr1	179334001	179335000	0.137184	0.34127	0.204086	4.18313e-06	4.16233e-05	Hyper-methylation	intergenic
chr1	179334001	179335000	0.137184	0.34127	0.204086	4.18313e-06	4.16233e-05	Hyper-methylation	CGI,CGIshore
chr1	179334001	179335000	0.137184	0.34127	0.204086	4.18313e-06	4.16233e-05	Hyper-methylation	exon,utr5,promoter	AXDND1
chr1	2778001	2779000	0.410526	0.116505	-0.294021	1.5055e-06	1.67808e-05	Hypo-methylation	intergenic
chr1	2778001	2779000	0.410526	0.116505	-0.294021	1.5055e-06	1.67808e-05	Hypo-methylation	CGIshore
chr1	2778001	2779000	0.410526	0.116505	-0.294021	1.5055e-06	1.67808e-05	Hypo-methylation	C_DRM
chr1	74945001	74946000	0.16129	0	-0.16129	0.000985108	0.0047152	Hypo-methylation	intron	TNNI3K
chr1	74945001	74946000	0.16129	0	-0.16129	0.000985108	0.0047152	Hypo-methylation	intron	LRRC53
chr1	74945001	74946000	0.16129	0	-0.16129	0.000985108	0.0047152	Hypo-methylation	repeat
chr1	74945001	74946000	0.16129	0	-0.16129	0.000985108	0.0047152	Hypo-methylation	intron	FPGT-TNNI3K
chr1	40810001	40811000	0.707775	0.425926	-0.281849	5.48824e-16	3.22174e-14	Hypo-methylation	promoter	SMAP2
chr1	40810001	40811000	0.707775	0.425926	-0.281849	5.48824e-16	3.22174e-14	Hypo-methylation	repeat
chr1	40810001	40811000	0.707775	0.425926	-0.281849	5.48824e-16	3.22174e-14	Hypo-methylation	intergenic
chr1	85584001	85585000	0.0769231	0.483871	0.406948	0.00555704	0.0197639	Hyper-methylation	intron	WDR63
chr1	85584001	85585000	0.0769231	0.483871	0.406948	0.00555704	0.0197639	Hyper-methylation	repeat
chr1	56045001	56046000	0.783784	0.980392	0.196608	0.0019343	0.00828736	Hyper-methylation	promoter	RP11-466L17.1
chr1	56045001	56046000	0.783784	0.980392	0.196608	0.0019343	0.00828736	Hyper-methylation	intergenic
chr1	94945001	94946000	0.873239	0.984848	0.111609	0.00709154	0.0241129	Hyper-methylation	exon,intron,promoter	ABCD3
chr1	62783001	62784000	0.877551	1	0.122449	0.0027604	0.0111118	Hyper-methylation	repeat
chr1	62783001	62784000	0.877551	1	0.122449	0.0027604	0.0111118	Hyper-methylation	CGIshore
chr1	62783001	62784000	0.877551	1	0.122449	0.0027604	0.0111118	Hyper-methylation	intron	KANK4
chr1	163392001	163393000	0.176101	0.353846	0.177746	0.000154488	0.000977434	Hyper-methylation	exon,intron,promoter	RP11-408E1.1
chr1	163392001	163393000	0.176101	0.353846	0.177746	0.000154488	0.000977434	Hyper-methylation	intergenic
chr1	163392001	163393000	0.176101	0.353846	0.177746	0.000154488	0.000977434	Hyper-methylation	CGI,CGIshore
chr1	47973001	47974000	0.0361446	0.441176	0.405032	1.16873e-11	3.57407e-10	Hyper-methylation	CGI,CGIshore
chr1	47973001	47974000	0.0361446	0.441176	0.405032	1.16873e-11	3.57407e-10	Hyper-methylation	intergenic
chr1	150487001	150488000	0.444724	0.150602	-0.294121	1.3018e-22	1.63385e-20	Hypo-methylation	CGIshore
chr1	150487001	150488000	0.444724	0.150602	-0.294121	1.3018e-22	1.63385e-20	Hypo-methylation	intergenic
chr1	150487001	150488000	0.444724	0.150602	-0.294121	1.3018e-22	1.63385e-20	Hypo-methylation	promoter	LINC00568
chr1	237201001	237202000	0.525641	0.715789	0.190148	0.00989387	0.0315272	Hyper-methylation	intergenic
chr1	237201001	237202000	0.525641	0.715789	0.190148	0.00989387	0.0315272	Hyper-methylation	CGIshelf
chr1	39407001	39408000	0.153543	0.305714	0.152171	1.10618e-05	9.85357e-05	Hyper-methylation	intergenic
chr1	39407001	39408000	0.153543	0.305714	0.152171	1.10618e-05	9.85357e-05	Hyper-methylation	repeat
chr1	39407001	39408000	0.153543	0.305714	0.152171	1.10618e-05	9.85357e-05	Hyper-methylation	exon,intron,utr5,promoter	RHBDL2
chr1	48559001	48560000	0.524194	0.778846	0.254653	5.24719e-05	0.000384922	Hyper-methylation	repeat
chr1	48559001	48560000	0.524194	0.778846	0.254653	5.24719e-05	0.000384922	Hyper-methylation	intergenic
chr1	48559001	48560000	0.524194	0.778846	0.254653	5.24719e-05	0.000384922	Hyper-methylation	repeat
chr1	43001001	43002000	0.586957	0.928571	0.341615	2.5888e-05	0.000208185	Hyper-methylation	repeat
chr1	43001001	43002000	0.586957	0.928571	0.341615	2.5888e-05	0.000208185	Hyper-methylation	intron,promoter	CCDC30
chr1	246019001	246020000	0.935185	0.708738	-0.226447	8.56928e-06	7.86815e-05	Hypo-methylation	intron	SMYD3
chr1	174933001	174934000	0.227273	0.064	-0.163273	0.000261793	0.00153494	Hypo-methylation	exon,intron,utr5,promoter	RABGAP1L
chr1	31221001	31222000	0	0.141026	0.141026	0.000907478	0.00440202	Hyper-methylation	intron,promoter	LAPTM5
chr1	19975001	19976000	0.716418	0.38806	-0.328358	0.000113461	0.00074948	Hypo-methylation	intron	MINOS1-NBL1
chr1	19975001	19976000	0.716418	0.38806	-0.328358	0.000113461	0.00074948	Hypo-methylation	intron	NBL1
chr1	19975001	19976000	0.716418	0.38806	-0.328358	0.000113461	0.00074948	Hypo-methylation	CGIshelf
chr1	103548001	103549000	0.333333	0.666667	0.333333	1.39723e-05	0.000121077	Hyper-methylation	exon,intron,promoter	COL11A1
chr1	3331001	3332000	0.581967	0.333333	-0.248634	5.8559e-05	0.00042352	Hypo-methylation	exon,intron	PRDM16
chr1	3331001	3332000	0.581967	0.333333	-0.248634	5.8559e-05	0.00042352	Hypo-methylation	CGI,CGIshore
chr1	3331001	3332000	0.581967	0.333333	-0.248634	5.8559e-05	0.00042352	Hypo-methylation	CGIshore,CGIshelf
chr1	3258001	3259000	0.817757	0.556452	-0.261305	1.10796e-09	2.41588e-08	Hypo-methylation	intron	PRDM16
chr1	3258001	3259000	0.817757	0.556452	-0.261305	1.10796e-09	2.41588e-08	Hypo-methylation	repeat
chr1	874001	875000	0.0564516	0.339535	0.283083	1.4345e-10	3.67433e-09	Hyper-methylation	CGIshelf
chr1	874001	875000	0.0564516	0.339535	0.283083	1.4345e-10	3.67433e-09	Hyper-methylation	exon,intron,promoter	SAMD11
chr1	874001	875000	0.0564516	0.339535	0.283083	1.4345e-10	3.67433e-09	Hyper-methylation	CGIshore
chr1	230404001	230405000	0.662058	0.810673	0.148615	1.81791e-10	4.56467e-09	Hyper-methylation	intron	GALNT2
chr1	230404001	230405000	0.662058	0.810673	0.148615	1.81791e-10	4.56467e-09	Hyper-methylation	exon,promoter	RP5-956O18.2
chr1	247769001	247770000	0.197479	0.00341297	-0.194066	1.76567e-17	1.26064e-15	Hypo-methylation	exon,utr3	OR2G3
chr1	247769001	247770000	0.197479	0.00341297	-0.194066	1.76567e-17	1.26064e-15	Hypo-methylation	intron	RP11-978I15.10
chr1	152488001	152489000	0.838748	0.665702	-0.173047	3.2864e-15	1.72011e-13	Hypo-methylation	exon,utr3	CRCT1
chr1	152488001	152489000	0.838748	0.665702	-0.173047	3.2864e-15	1.72011e-13	Hypo-methylation	repeat
chr1	152488001	152489000	0.838748	0.665702	-0.173047	3.2864e-15	1.72011e-13	Hypo-methylation	CGI,CGIshore
chr1	31997001	31998000	0.518797	0.721154	0.202357	0.00140845	0.00635423	Hyper-methylation	T_DRM
chr1	31997001	31998000	0.518797	0.721154	0.202357	0.00140845	0.00635423	Hyper-methylation	intergenic
chr1	31997001	31998000	0.518797	0.721154	0.202357	0.00140845	0.00635423	Hyper-methylation	repeat
chr1	109288001	109289000	0.389831	0.0869565	-0.302874	1.25538e-13	5.20573e-12	Hypo-methylation	intergenic
chr1	109288001	109289000	0.389831	0.0869565	-0.302874	1.25538e-13	5.20573e-12	Hypo-methylation	CGIshore
chr1	109288001	109289000	0.389831	0.0869565	-0.302874	1.25538e-13	5.20573e-12	Hypo-methylation	promoter	STXBP3
chr1	209847001	209848000	0.445876	0.104082	-0.341795	1.46158e-31	3.73816e-29	Hypo-methylation	promoter	G0S2
chr1	209847001	209848000	0.445876	0.104082	-0.341795	1.46158e-31	3.73816e-29	Hypo-methylation	CGIshore
chr1	209847001	209848000	0.445876	0.104082	-0.341795	1.46158e-31	3.73816e-29	Hypo-methylation	intron	RP1-28O10.1
chr1	115822001	115823000	0.56	0.893939	0.333939	4.36666e-09	8.56926e-08	Hyper-methylation	intergenic
chr1	218330001	218331000	0.959184	0.723881	-0.235303	0.000108844	0.000723096	Hypo-methylation	intergenic
chr1	34329001	34330000	0.0141844	0.122807	0.108623	0.000219955	0.00132291	Hyper-methylation	exon,intron,utr5,promoter	HMGB4
chr1	34329001	34330000	0.0141844	0.122807	0.108623	0.000219955	0.00132291	Hyper-methylation	intron	CSMD2
chr1	152372001	152373000	0.283784	0.583333	0.29955	0.000133324	0.00086062	Hyper-methylation	intron	RP1-91G5.3
chr1	152372001	152373000	0.283784	0.583333	0.29955	0.000133324	0.00086062	Hyper-methylation	exon,promoter	HMGN3P1
chr1	205391001	205392000	0.654822	0.806167	0.151345	0.000417561	0.00228459	Hyper-methylation	repeat
chr1	205391001	205392000	0.654822	0.806167	0.151345	0.000417561	0.00228459	Hyper-methylation	repeat
chr1	205391001	205392000	0.654822	0.806167	0.151345	0.000417561	0.00228459	Hyper-methylation	intron,promoter	LEMD1
chr1	205391001	205392000	0.654822	0.806167	0.151345	0.000417561	0.00228459	Hyper-methylation	repeat
chr1	8889001	8890000	0.464088	0.064	-0.400088	8.52973e-16	4.8693e-14	Hypo-methylation	promoter	RP11-185B14.1
chr1	8889001	8890000	0.464088	0.064	-0.400088	8.52973e-16	4.8693e-14	Hypo-methylation	intergenic
chr1	8889001	8890000	0.464088	0.064	-0.400088	8.52973e-16	4.8693e-14	Hypo-methylation	repeat
chr1	16478001	16479000	0.518519	1	0.481481	1.54649e-05	0.000132381	Hyper-methylation	CGIshelf
chr1	16478001	16479000	0.518519	1	0.481481	1.54649e-05	0.000132381	Hyper-methylation	intron	EPHA2
chr1	16478001	16479000	0.518519	1	0.481481	1.54649e-05	0.000132381	Hyper-methylation	CGIshelf
chr1	50871001	50872000	0.236842	0.5	0.263158	0.0152279	0.0443967	Hyper-methylation	intergenic
chr1	50871001	50872000	0.236842	0.5	0.263158	0.0152279	0.0443967	Hyper-methylation	repeat
chr1	50871001	50872000	0.236842	0.5	0.263158	0.0152279	0.0443967	Hyper-methylation	repeat
chr1	50871001	50872000	0.236842	0.5	0.263158	0.0152279	0.0443967	Hyper-methylation	exon,promoter	FCF1P6
chr1	46953001	46954000	0.818182	0.346154	-0.472028	0.000739873	0.00370349	Hypo-methylation	CGIshore
chr1	46953001	46954000	0.818182	0.346154	-0.472028	0.000739873	0.00370349	Hypo-methylation	intergenic
chr1	46953001	46954000	0.818182	0.346154	-0.472028	0.000739873	0.00370349	Hypo-methylation	CGIshore,CGIshelf
chr1	64578001	64579000	0.585799	0.724138	0.138339	9.68956e-05	0.000654031	Hyper-methylation	intron,promoter	RP11-24J23.2
chr1	64578001	64579000	0.585799	0.724138	0.138339	9.68956e-05	0.000654031	Hyper-methylation	intron	ROR1
chr1	64578001	64579000	0.585799	0.724138	0.138339	9.68956e-05	0.000654031	Hyper-methylation	repeat
chr1	64578001	64579000	0.585799	0.724138	0.138339	9.68956e-05	0.000654031	Hyper-methylation	repeat
chr1	6660001	6661000	0.50495	0.206612	-0.298339	2.00363e-06	2.16459e-05	Hypo-methylation	intron,promoter	KLHL21
chr1	6660001	6661000	0.50495	0.206612	-0.298339	2.00363e-06	2.16459e-05	Hypo-methylation	CGIshore
chr1	6660001	6661000	0.50495	0.206612	-0.298339	2.00363e-06	2.16459e-05	Hypo-methylation	repeat
chr1	6660001	6661000	0.50495	0.206612	-0.298339	2.00363e-06	2.16459e-05	Hypo-methylation	repeat
chr1	6660001	6661000	0.50495	0.206612	-0.298339	2.00363e-06	2.16459e-05	Hypo-methylation	CGIshore
chr1	154681001	154682000	0.687097	0.487879	-0.199218	2.83014e-07	3.78153e-06	Hypo-methylation	repeat
chr1	154681001	154682000	0.687097	0.487879	-0.199218	2.83014e-07	3.78153e-06	Hypo-methylation	intron,promoter	KCNN3
chr1	154681001	154682000	0.687097	0.487879	-0.199218	2.83014e-07	3.78153e-06	Hypo-methylation	repeat
chr1	154681001	154682000	0.687097	0.487879	-0.199218	2.83014e-07	3.78153e-06	Hypo-methylation	repeat
chr1	95699001	95700000	0.70751	0.2657	-0.441809	1.38734e-29	3.08635e-27	Hypo-methylation	intron	RP11-57H12.6
chr1	95699001	95700000	0.70751	0.2657	-0.441809	1.38734e-29	3.08635e-27	Hypo-methylation	exon,intron,promoter	RP11-57H12.3
chr1	95699001	95700000	0.70751	0.2657	-0.441809	1.38734e-29	3.08635e-27	Hypo-methylation	exon,intron,utr5,promoter	RWDD3
chr1	95699001	95700000	0.70751	0.2657	-0.441809	1.38734e-29	3.08635e-27	Hypo-methylation	CGI,CGIshore
chr1	95699001	95700000	0.70751	0.2657	-0.441809	1.38734e-29	3.08635e-27	Hypo-methylation	repeat
chr1	2489001	2490000	0.9125	0.701923	-0.210577	0.000275032	0.00160055	Hypo-methylation	promoter	RP3-395M20.8
chr1	2489001	2490000	0.9125	0.701923	-0.210577	0.000275032	0.00160055	Hypo-methylation	exon,intron,promoter	TNFRSF14
chr1	179920001	179921000	0.934783	0.535714	-0.399068	2.38417e-06	2.52397e-05	Hypo-methylation	repeat
chr1	179920001	179921000	0.934783	0.535714	-0.399068	2.38417e-06	2.52397e-05	Hypo-methylation	intergenic
chr1	179920001	179921000	0.934783	0.535714	-0.399068	2.38417e-06	2.52397e-05	Hypo-methylation	CGIshelf
chr1	169679001	169680000	0.365854	0.0416667	-0.324187	1.09771e-08	1.9939e-07	Hypo-methylation	intron	C1orf112
chr1	169679001	169680000	0.365854	0.0416667	-0.324187	1.09771e-08	1.9939e-07	Hypo-methylation	repeat
chr1	169679001	169680000	0.365854	0.0416667	-0.324187	1.09771e-08	1.9939e-07	Hypo-methylation	intron,promoter	SELL
chr1	213561001	213562000	0.0348837	0.142857	0.107973	0.0139219	0.0413487	Hyper-methylation	intergenic
chr1	213561001	213562000	0.0348837	0.142857	0.107973	0.0139219	0.0413487	Hyper-methylation	CGIshore
chr1	70497001	70498000	0.774194	0.96875	0.194556	0.000567711	0.00296125	Hyper-methylation	promoter	RP11-181B18.1
chr1	70497001	70498000	0.774194	0.96875	0.194556	0.000567711	0.00296125	Hyper-methylation	intron	LRRC7
chr1	70497001	70498000	0.774194	0.96875	0.194556	0.000567711	0.00296125	Hyper-methylation	repeat
chr1	70497001	70498000	0.774194	0.96875	0.194556	0.000567711	0.00296125	Hyper-methylation	repeat
chr1	67485001	67486000	0.808511	0.134615	-0.673895	2.05623e-12	7.15166e-11	Hypo-methylation	intron	SLC35D1
chr1	150947001	150948000	0.969697	0.633333	-0.336364	0.000318364	0.00181277	Hypo-methylation	CGI,CGIshore
chr1	150947001	150948000	0.969697	0.633333	-0.336364	0.000318364	0.00181277	Hypo-methylation	exon,utr5,promoter	CERS2
chr1	150947001	150948000	0.969697	0.633333	-0.336364	0.000318364	0.00181277	Hypo-methylation	exon,intron	RP11-316M1.3
chr1	82266001	82267000	0.590621	0.692893	0.102272	2.22936e-05	0.000182536	Hyper-methylation	exon,intron,utr5,promoter	LPHN2
chr1	82266001	82267000	0.590621	0.692893	0.102272	2.22936e-05	0.000182536	Hyper-methylation	CGI
chr1	57013001	57014000	0.722892	0.261905	-0.460987	1.25814e-09	2.71805e-08	Hypo-methylation	intron	PPAP2B
chr1	234342001	234343000	0.121622	0.415842	0.29422	1.13053e-05	0.000100469	Hyper-methylation	intron	SLC35F3
chr1	22223001	22224000	0.722034	0.87013	0.148096	7.16537e-06	6.70944e-05	Hyper-methylation	intron,promoter	HSPG2
chr1	40183001	40184000	0.720379	0.449704	-0.270675	7.84875e-08	1.19225e-06	Hypo-methylation	repeat
chr1	40183001	40184000	0.720379	0.449704	-0.270675	7.84875e-08	1.19225e-06	Hypo-methylation	exon,promoter	RP1-144F13.4
chr1	40183001	40184000	0.720379	0.449704	-0.270675	7.84875e-08	1.19225e-06	Hypo-methylation	intron	PPIE
chr1	236065001	236066000	0.175439	0.414634	0.239196	0.00912318	0.029554	Hyper-methylation	intergenic
chr1	7271001	7272000	0.0307692	0.521127	0.490358	7.75176e-12	2.43766e-10	Hyper-methylation	repeat
chr1	7271001	7272000	0.0307692	0.521127	0.490358	7.75176e-12	2.43766e-10	Hyper-methylation	intron	CAMTA1
chr1	58522001	58523000	0.2	0.0320513	-0.167949	5.37801e-07	6.72643e-06	Hypo-methylation	promoter	RP11-393I23.2
chr1	58522001	58523000	0.2	0.0320513	-0.167949	5.37801e-07	6.72643e-06	Hypo-methylation	repeat
chr1	58522001	58523000	0.2	0.0320513	-0.167949	5.37801e-07	6.72643e-06	Hypo-methylation	intron	DAB1
chr1	58522001	58523000	0.2	0.0320513	-0.167949	5.37801e-07	6.72643e-06	Hypo-methylation	repeat
chr1	152538001	152539000	0	0.28	0.28	0.0124497	0.0378569	Hyper-methylation	exon,intron,utr3	LCE3E
chr1	219644001	219645000	0.435897	0.0754717	-0.360426	3.6337e-05	0.000279438	Hypo-methylation	repeat
chr1	219644001	219645000	0.435897	0.0754717	-0.360426	3.6337e-05	0.000279438	Hypo-methylation	intergenic
chr1	101166001	101167000	0.670103	0.831169	0.161066	0.00353112	0.0136301	Hyper-methylation	intergenic
chr1	101166001	101167000	0.670103	0.831169	0.161066	0.00353112	0.0136301	Hyper-methylation	repeat
chr1	17097001	17098000	0.166667	0.65	0.483333	0.0001047	0.000699062	Hyper-methylation	promoter	MST1L
chr1	17097001	17098000	0.166667	0.65	0.483333	0.0001047	0.000699062	Hyper-methylation	intron	CROCC
chr1	17097001	17098000	0.166667	0.65	0.483333	0.0001047	0.000699062	Hyper-methylation	repeat
chr1	67291001	67292000	0.345238	0.0851064	-0.260132	0.000465046	0.00250168	Hypo-methylation	promoter	RP11-342H21.2
chr1	67291001	67292000	0.345238	0.0851064	-0.260132	0.000465046	0.00250168	Hypo-methylation	intron	WDR78
chr1	57428001	57429000	0.361607	0.725191	0.363584	2.05847e-11	6.02936e-10	Hyper-methylation	promoter	RP5-1103B4.3
chr1	57428001	57429000	0.361607	0.725191	0.363584	2.05847e-11	6.02936e-10	Hyper-methylation	repeat
chr1	57428001	57429000	0.361607	0.725191	0.363584	2.05847e-11	6.02936e-10	Hyper-methylation	intron	C8B
chr1	3281001	3282000	0.64375	0.376623	-0.267127	1.90969e-06	2.07434e-05	Hypo-methylation	intron	PRDM16
chr1	6552001	6553000	0.832386	0.585526	-0.24686	1.81505e-12	6.35687e-11	Hypo-methylation	repeat
chr1	6552001	6553000	0.832386	0.585526	-0.24686	1.81505e-12	6.35687e-11	Hypo-methylation	intron,promoter	PLEKHG5
chr1	6552001	6553000	0.832386	0.585526	-0.24686	1.81505e-12	6.35687e-11	Hypo-methylation	repeat
chr1	6552001	6553000	0.832386	0.585526	-0.24686	1.81505e-12	6.35687e-11	Hypo-methylation	repeat
chr1	6552001	6553000	0.832386	0.585526	-0.24686	1.81505e-12	6.35687e-11	Hypo-methylation	CGIshore
chr1	230927001	230928000	0.373786	0.577465	0.203678	2.81216e-05	0.000223705	Hyper-methylation	repeat
chr1	230927001	230928000	0.373786	0.577465	0.203678	2.81216e-05	0.000223705	Hyper-methylation	exon,intron,promoter	CAPN9
chr1	230927001	230928000	0.373786	0.577465	0.203678	2.81216e-05	0.000223705	Hyper-methylation	intron	RP11-99J16__A.2
chr1	230927001	230928000	0.373786	0.577465	0.203678	2.81216e-05	0.000223705	Hyper-methylation	repeat
chr1	197168001	197169000	0.648305	0.337243	-0.311062	1.22924e-13	5.10553e-12	Hypo-methylation	promoter	CRB1
chr1	197168001	197169000	0.648305	0.337243	-0.311062	1.22924e-13	5.10553e-12	Hypo-methylation	exon,intron	ZBTB41
chr1	197168001	197169000	0.648305	0.337243	-0.311062	1.22924e-13	5.10553e-12	Hypo-methylation	CGIshore,CGIshelf
chr1	209852001	209853000	0.25	0.875	0.625	1.61544e-12	5.67955e-11	Hyper-methylation	CGIshelf
chr1	209852001	209853000	0.25	0.875	0.625	1.61544e-12	5.67955e-11	Hyper-methylation	repeat
chr1	209852001	209853000	0.25	0.875	0.625	1.61544e-12	5.67955e-11	Hyper-methylation	intron	RP1-28O10.1
chr1	216897001	216898000	0.770642	0.61828	-0.152363	1.21853e-05	0.000107369	Hypo-methylation	intron,promoter	ESRRG
chr1	156251001	156252000	0.288922	0.0145867	-0.274335	6.08304e-50	5.08565e-47	Hypo-methylation	promoter	TMEM79
chr1	156251001	156252000	0.288922	0.0145867	-0.274335	6.08304e-50	5.08565e-47	Hypo-methylation	repeat
chr1	156251001	156252000	0.288922	0.0145867	-0.274335	6.08304e-50	5.08565e-47	Hypo-methylation	intron	SMG5
chr1	202245001	202246000	0.846154	0.2	-0.646154	5.53159e-06	5.33511e-05	Hypo-methylation	intron,promoter	LGR6
chr1	213598001	213599000	0.0254777	0.198238	0.17276	4.54547e-08	7.26758e-07	Hyper-methylation	intergenic
chr1	11839001	11840000	0.845283	0.947368	0.102085	0.00016976	0.00105898	Hyper-methylation	exon,intron,promoter	C1orf167
chr1	11839001	11840000	0.845283	0.947368	0.102085	0.00016976	0.00105898	Hyper-methylation	exon,intron,promoter	RP11-56N19.5
chr1	11839001	11840000	0.845283	0.947368	0.102085	0.00016976	0.00105898	Hyper-methylation	repeat
chr1	11839001	11840000	0.845283	0.947368	0.102085	0.00016976	0.00105898	Hyper-methylation	repeat
chr1	20479001	20480000	0.12987	0.346154	0.216284	2.79415e-06	2.9046e-05	Hyper-methylation	repeat
chr1	20479001	20480000	0.12987	0.346154	0.216284	2.79415e-06	2.9046e-05	Hyper-methylation	intergenic
chr1	20479001	20480000	0.12987	0.346154	0.216284	2.79415e-06	2.9046e-05	Hyper-methylation	promoter	RP3-340N1.2
chr1	114474001	114475000	0.482759	0	-0.482759	4.52636e-12	1.4787e-10	Hypo-methylation	intron	HIPK1
chr1	114474001	114475000	0.482759	0	-0.482759	4.52636e-12	1.4787e-10	Hypo-methylation	CGIshore,CGIshelf
chr1	205240001	205241000	0.849315	0.592814	-0.256501	6.37302e-07	7.81318e-06	Hypo-methylation	CGIshore,CGIshelf
chr1	205240001	205241000	0.849315	0.592814	-0.256501	6.37302e-07	7.81318e-06	Hypo-methylation	exon,intron	TMCC2
chr1	92007001	92008000	0.73913	0.921569	0.182438	0.0141157	0.0418066	Hyper-methylation	CGIshelf
chr1	92007001	92008000	0.73913	0.921569	0.182438	0.0141157	0.0418066	Hyper-methylation	intergenic
chr1	2859001	2860000	0.712871	0.541126	-0.171746	0.000219542	0.00132062	Hypo-methylation	intergenic
chr1	203348001	203349000	0.428571	0	-0.428571	1.35337e-06	1.52945e-05	Hypo-methylation	intergenic
chr1	203348001	203349000	0.428571	0	-0.428571	1.35337e-06	1.52945e-05	Hypo-methylation	repeat
chr1	119519001	119520000	0.893805	0.726027	-0.167778	0.000588889	0.00305334	Hypo-methylation	intron	TBX15
chr1	119519001	119520000	0.893805	0.726027	-0.167778	0.000588889	0.00305334	Hypo-methylation	CGIshelf
chr1	116088001	116089000	0.0232558	0.209524	0.186268	2.70341e-05	0.000216116	Hyper-methylation	intergenic
chr1	156699001	156700000	0.42268	0.217877	-0.204803	2.05867e-05	0.000170327	Hypo-methylation	promoter	ISG20L2
chr1	156699001	156700000	0.42268	0.217877	-0.204803	2.05867e-05	0.000170327	Hypo-methylation	exon,intron,promoter	RRNAD1
chr1	156699001	156700000	0.42268	0.217877	-0.204803	2.05867e-05	0.000170327	Hypo-methylation	repeat
chr1	156699001	156700000	0.42268	0.217877	-0.204803	2.05867e-05	0.000170327	Hypo-methylation	CGIshore
chr1	100888001	100889000	0.931429	0.774648	-0.156781	1.05236e-05	9.4233e-05	Hypo-methylation	repeat
chr1	100888001	100889000	0.931429	0.774648	-0.156781	1.05236e-05	9.4233e-05	Hypo-methylation	intron,promoter	CDC14A
chr1	21904001	21905000	0.78481	0.472527	-0.312283	2.19438e-05	0.000180099	Hypo-methylation	exon,utr3	ALPL
chr1	8457001	8458000	0.894587	0.535714	-0.358873	1.13875e-12	4.11144e-11	Hypo-methylation	repeat
chr1	8457001	8458000	0.894587	0.535714	-0.358873	1.13875e-12	4.11144e-11	Hypo-methylation	intron	RERE
chr1	8457001	8458000	0.894587	0.535714	-0.358873	1.13875e-12	4.11144e-11	Hypo-methylation	repeat
chr1	209607001	209608000	0.1	0.621622	0.521622	6.76717e-07	8.2436e-06	Hyper-methylation	intergenic
chr1	224803001	224804000	0.388781	0.520692	0.131911	1.4064e-10	3.60771e-09	Hyper-methylation	exon,intron,promoter	RP11-100E13.1
chr1	224803001	224804000	0.388781	0.520692	0.131911	1.4064e-10	3.60771e-09	Hyper-methylation	CGIshore,CGIshelf
chr1	224803001	224804000	0.388781	0.520692	0.131911	1.4064e-10	3.60771e-09	Hyper-methylation	exon,intron,utr5,promoter	CNIH3
chr1	224803001	224804000	0.388781	0.520692	0.131911	1.4064e-10	3.60771e-09	Hyper-methylation	repeat
chr1	224803001	224804000	0.388781	0.520692	0.131911	1.4064e-10	3.60771e-09	Hyper-methylation	CGI,CGIshore
chr1	244230001	244231000	0.136364	0.484211	0.347847	0.00159238	0.00704425	Hyper-methylation	exon,utr3	AL590483.1
chr1	95583001	95584000	0.371695	0.178253	-0.193442	4.6345e-14	2.05614e-12	Hypo-methylation	exon,intron,utr5,promoter	RP11-57H12.6
chr1	95583001	95584000	0.371695	0.178253	-0.193442	4.6345e-14	2.05614e-12	Hypo-methylation	CGI,CGIshore
chr1	95583001	95584000	0.371695	0.178253	-0.193442	4.6345e-14	2.05614e-12	Hypo-methylation	promoter	RP11-57H12.2
chr1	95583001	95584000	0.371695	0.178253	-0.193442	4.6345e-14	2.05614e-12	Hypo-methylation	exon,intron,utr5,promoter	TMEM56
chr1	95583001	95584000	0.371695	0.178253	-0.193442	4.6345e-14	2.05614e-12	Hypo-methylation	repeat
chr1	82265001	82266000	0.408719	0.525114	0.116395	0.000967307	0.00464556	Hyper-methylation	intron,promoter	LPHN2
chr1	82265001	82266000	0.408719	0.525114	0.116395	0.000967307	0.00464556	Hyper-methylation	CGI,CGIshore
chr1	15495001	15496000	0.910569	0.373134	-0.537435	2.91538e-15	1.53568e-13	Hypo-methylation	exon,intron	C1orf195
chr1	15495001	15496000	0.910569	0.373134	-0.537435	2.91538e-15	1.53568e-13	Hypo-methylation	intron	TMEM51
chr1	17022001	17023000	0.105263	0.561644	0.456381	0.000158067	0.000997158	Hyper-methylation	CGI,CGIshore
chr1	17022001	17023000	0.105263	0.561644	0.456381	0.000158067	0.000997158	Hyper-methylation	repeat
chr1	17022001	17023000	0.105263	0.561644	0.456381	0.000158067	0.000997158	Hyper-methylation	repeat
chr1	17022001	17023000	0.105263	0.561644	0.456381	0.000158067	0.000997158	Hyper-methylation	CGIshore,CGIshelf
chr1	17022001	17023000	0.105263	0.561644	0.456381	0.000158067	0.000997158	Hyper-methylation	exon,intron	ESPNP
chr1	17022001	17023000	0.105263	0.561644	0.456381	0.000158067	0.000997158	Hyper-methylation	CGIshelf
chr1	247170001	247171000	0.15	0.329545	0.179545	1.18611e-06	1.35981e-05	Hyper-methylation	repeat
chr1	247170001	247171000	0.15	0.329545	0.179545	1.18611e-06	1.35981e-05	Hyper-methylation	intron	ZNF670
chr1	247170001	247171000	0.15	0.329545	0.179545	1.18611e-06	1.35981e-05	Hyper-methylation	intron	ZNF695
chr1	247170001	247171000	0.15	0.329545	0.179545	1.18611e-06	1.35981e-05	Hyper-methylation	CGI,CGIshore
chr1	41853001	41854000	0.0221402	0.127711	0.105571	1.48607e-07	2.11969e-06	Hyper-methylation	CGIshelf
chr1	41853001	41854000	0.0221402	0.127711	0.105571	1.48607e-07	2.11969e-06	Hyper-methylation	intergenic
chr1	47365001	47366000	0.023622	0.181818	0.158196	2.87885e-05	0.000228333	Hyper-methylation	exon,intron	CYP4Z2P
chr1	203526001	203527000	0.0714286	0.416667	0.345238	0.0149575	0.043789	Hyper-methylation	intergenic
chr1	153510001	153511000	0.319372	0.0390244	-0.280347	1.23809e-14	5.93487e-13	Hypo-methylation	CGIshore,CGIshelf
chr1	153510001	153511000	0.319372	0.0390244	-0.280347	1.23809e-14	5.93487e-13	Hypo-methylation	intron	S100A5
chr1	41006001	41007000	0.849462	0.968354	0.118892	8.36107e-05	0.000576011	Hyper-methylation	repeat
chr1	41006001	41007000	0.849462	0.968354	0.118892	8.36107e-05	0.000576011	Hyper-methylation	exon,intron,promoter	ZNF684
chr1	209105001	209106000	0.157895	0.369565	0.21167	0.013812	0.0410969	Hyper-methylation	intergenic
chr1	245136001	245137000	0.908451	0.727723	-0.180728	1.54679e-07	2.19622e-06	Hypo-methylation	CGIshore,CGIshelf
chr1	245136001	245137000	0.908451	0.727723	-0.180728	1.54679e-07	2.19622e-06	Hypo-methylation	intron	EFCAB2
chr1	173473001	173474000	0.773913	0.972477	0.198564	2.41202e-06	2.55084e-05	Hyper-methylation	intron	SLC9C2
chr1	173473001	173474000	0.773913	0.972477	0.198564	2.41202e-06	2.55084e-05	Hyper-methylation	repeat
chr1	50865001	50866000	0.960526	0.45	-0.510526	2.14642e-12	7.4506e-11	Hypo-methylation	repeat
chr1	50865001	50866000	0.960526	0.45	-0.510526	2.14642e-12	7.4506e-11	Hypo-methylation	promoter	HMGB1P45
chr1	50865001	50866000	0.960526	0.45	-0.510526	2.14642e-12	7.4506e-11	Hypo-methylation	intergenic
chr1	114402001	114403000	0.781513	0.905983	0.12447	0.00774036	0.0259067	Hyper-methylation	intron	PTPN22
chr1	114402001	114403000	0.781513	0.905983	0.12447	0.00774036	0.0259067	Hyper-methylation	intron	AP4B1-AS1
chr1	197382001	197383000	0.469388	0.0697674	-0.39962	7.55289e-06	7.02745e-05	Hypo-methylation	intron,promoter	CRB1
chr1	79130001	79131000	0.724138	0.347826	-0.376312	1.81167e-05	0.000152273	Hypo-methylation	intergenic
chr1	79130001	79131000	0.724138	0.347826	-0.376312	1.81167e-05	0.000152273	Hypo-methylation	promoter	RP4-641G12.3
chr1	26855001	26856000	0.317568	0.45614	0.138573	0.0127051	0.0384712	Hyper-methylation	promoter	RPS6KA1
chr1	26855001	26856000	0.317568	0.45614	0.138573	0.0127051	0.0384712	Hyper-methylation	intergenic
chr1	26855001	26856000	0.317568	0.45614	0.138573	0.0127051	0.0384712	Hyper-methylation	CGIshore
chr1	6532001	6533000	0.773171	0.603306	-0.169865	4.2959e-08	6.90394e-07	Hypo-methylation	repeat
chr1	6532001	6533000	0.773171	0.603306	-0.169865	4.2959e-08	6.90394e-07	Hypo-methylation	exon,intron,promoter	PLEKHG5
chr1	6532001	6533000	0.773171	0.603306	-0.169865	4.2959e-08	6.90394e-07	Hypo-methylation	CGIshore
chr1	159793001	159794000	0.625	1	0.375	0.000108487	0.00072094	Hyper-methylation	repeat
chr1	159793001	159794000	0.625	1	0.375	0.000108487	0.00072094	Hyper-methylation	intergenic
chr1	53642001	53643000	0.879195	0.715278	-0.163917	0.000411028	0.0022543	Hypo-methylation	intergenic
chr1	203200001	203201000	0.232143	0.641975	0.409832	1.45334e-06	1.62624e-05	Hyper-methylation	intron,promoter	CHIT1
chr1	203200001	203201000	0.232143	0.641975	0.409832	1.45334e-06	1.62624e-05	Hyper-methylation	repeat
chr1	203200001	203201000	0.232143	0.641975	0.409832	1.45334e-06	1.62624e-05	Hyper-methylation	repeat
chr1	152658001	152659000	0.479167	0	-0.479167	1.09694e-06	1.26918e-05	Hypo-methylation	repeat
chr1	152658001	152659000	0.479167	0	-0.479167	1.09694e-06	1.26918e-05	Hypo-methylation	intron,promoter	LCE2B
chr1	160371001	160372000	0.456825	0.565315	0.108491	0.00220509	0.00921891	Hyper-methylation	intron	VANGL2
chr1	160371001	160372000	0.456825	0.565315	0.108491	0.00220509	0.00921891	Hyper-methylation	CGIshore
chr1	21974001	21975000	0.773585	0.981132	0.207547	0.00045906	0.00247401	Hyper-methylation	intron	RAP1GAP
chr1	21974001	21975000	0.773585	0.981132	0.207547	0.00045906	0.00247401	Hyper-methylation	CGIshelf
chr1	32787001	32788000	0.791667	0.181818	-0.609848	0.000133461	0.000861395	Hypo-methylation	intron	HDAC1
chr1	2540001	2541000	0.78	0.445255	-0.334745	3.08441e-05	0.000242497	Hypo-methylation	intron	MMEL1
chr1	2540001	2541000	0.78	0.445255	-0.334745	3.08441e-05	0.000242497	Hypo-methylation	CGIshelf
chr1	233855001	233856000	0.914286	0.602941	-0.311345	0.000421428	0.00230297	Hypo-methylation	intergenic
chr1	8000001	8001000	0.681992	0.295681	-0.386311	2.03757e-20	2.02848e-18	Hypo-methylation	exon,intron,utr5,promoter	TNFRSF9
chr1	8000001	8001000	0.681992	0.295681	-0.386311	2.03757e-20	2.02848e-18	Hypo-methylation	promoter	RP5-892F13.2
chr1	8000001	8001000	0.681992	0.295681	-0.386311	2.03757e-20	2.02848e-18	Hypo-methylation	CGIshore,CGIshelf
chr1	8000001	8001000	0.681992	0.295681	-0.386311	2.03757e-20	2.02848e-18	Hypo-methylation	intergenic
chr1	10745001	10746000	0.212766	0.483871	0.271105	0.00308447	0.0121898	Hyper-methylation	intron	CASZ1
chr1	248300001	248301000	0.684932	0.407767	-0.277165	0.000389661	0.00215367	Hypo-methylation	intergenic
chr1	24172001	24173000	0.97619	0.676471	-0.29972	1.15334e-08	2.08593e-07	Hypo-methylation	exon,utr3	FUCA1
chr1	34043001	34044000	0.347639	0.56917	0.22153	8.81287e-07	1.04461e-05	Hyper-methylation	repeat
chr1	34043001	34044000	0.347639	0.56917	0.22153	8.81287e-07	1.04461e-05	Hyper-methylation	intron	CSMD2
chr1	182213001	182214000	0.366197	0.68254	0.316342	0.000223592	0.00134115	Hyper-methylation	intron,promoter	GS1-122H1.2
chr1	2018001	2019000	0.909091	0.706806	-0.202285	5.60532e-07	6.97706e-06	Hypo-methylation	intron	PRKCZ
chr1	2018001	2019000	0.909091	0.706806	-0.202285	5.60532e-07	6.97706e-06	Hypo-methylation	repeat
chr1	234617001	234618000	0.961538	0.751634	-0.209904	7.43584e-12	2.34495e-10	Hypo-methylation	repeat
chr1	234617001	234618000	0.961538	0.751634	-0.209904	7.43584e-12	2.34495e-10	Hypo-methylation	intergenic
chr1	234617001	234618000	0.961538	0.751634	-0.209904	7.43584e-12	2.34495e-10	Hypo-methylation	CGIshelf
chr1	8215001	8216000	0.133333	0.56	0.426667	0.00532916	0.0191076	Hyper-methylation	intergenic
chr1	78415001	78416000	0.983051	0.786408	-0.196643	6.5763e-07	8.03705e-06	Hypo-methylation	repeat
chr1	78415001	78416000	0.983051	0.786408	-0.196643	6.5763e-07	8.03705e-06	Hypo-methylation	intron,promoter	FUBP1
chr1	181290001	181291000	0.0352941	0.136364	0.10107	0.0109415	0.034157	Hyper-methylation	repeat
chr1	181290001	181291000	0.0352941	0.136364	0.10107	0.0109415	0.034157	Hyper-methylation	CGIshelf
chr1	181290001	181291000	0.0352941	0.136364	0.10107	0.0109415	0.034157	Hyper-methylation	intergenic
chr1	201136001	201137000	0.779116	0.434783	-0.344334	1.17223e-12	4.21859e-11	Hypo-methylation	CGIshelf
chr1	201136001	201137000	0.779116	0.434783	-0.344334	1.17223e-12	4.21859e-11	Hypo-methylation	repeat
chr1	201136001	201137000	0.779116	0.434783	-0.344334	1.17223e-12	4.21859e-11	Hypo-methylation	intron	TMEM9
chr1	201136001	201137000	0.779116	0.434783	-0.344334	1.17223e-12	4.21859e-11	Hypo-methylation	repeat
chr1	236154001	236155000	0.513812	0.789855	0.276043	2.48063e-07	3.35839e-06	Hyper-methylation	CGIshore,CGIshelf
chr1	236154001	236155000	0.513812	0.789855	0.276043	2.48063e-07	3.35839e-06	Hyper-methylation	exon,intron	NID1
chr1	220703001	220704000	0.644068	0.827957	0.183889	0.0107886	0.0337715	Hyper-methylation	CGIshore
chr1	220703001	220704000	0.644068	0.827957	0.183889	0.0107886	0.0337715	Hyper-methylation	intron	MARK1
chr1	65534001	65535000	0.00943396	0.160959	0.151525	1.40322e-10	3.60134e-09	Hyper-methylation	CGIshore
chr1	65534001	65535000	0.00943396	0.160959	0.151525	1.40322e-10	3.60134e-09	Hyper-methylation	repeat
chr1	65534001	65535000	0.00943396	0.160959	0.151525	1.40322e-10	3.60134e-09	Hyper-methylation	CGIshore
chr1	65534001	65535000	0.00943396	0.160959	0.151525	1.40322e-10	3.60134e-09	Hyper-methylation	promoter	RP4-535B20.1
chr1	65534001	65535000	0.00943396	0.160959	0.151525	1.40322e-10	3.60134e-09	Hyper-methylation	intergenic
chr1	20475001	20476000	0	0.714286	0.714286	3.47428e-06	3.52582e-05	Hyper-methylation	exon,utr3	PLA2G2F
chr1	181448001	181449000	0	0.271186	0.271186	0.00109977	0.00516826	Hyper-methylation	CGIshelf
chr1	181448001	181449000	0	0.271186	0.271186	0.00109977	0.00516826	Hyper-methylation	CGIshelf
chr1	181448001	181449000	0	0.271186	0.271186	0.00109977	0.00516826	Hyper-methylation	intron	CACNA1E
chr1	40075001	40076000	0.90249	0.707937	-0.194553	2.41832e-16	1.49823e-14	Hypo-methylation	repeat
chr1	40075001	40076000	0.90249	0.707937	-0.194553	2.41832e-16	1.49823e-14	Hypo-methylation	intergenic
chr1	40075001	40076000	0.90249	0.707937	-0.194553	2.41832e-16	1.49823e-14	Hypo-methylation	repeat
chr1	67995001	67996000	0.69697	0.931034	0.234065	0.0152777	0.04451	Hyper-methylation	intergenic
chr1	67995001	67996000	0.69697	0.931034	0.234065	0.0152777	0.04451	Hyper-methylation	promoter	RP4-763G1.2
chr1	112534001	112535000	0.557432	0.732648	0.175215	1.76603e-06	1.93383e-05	Hyper-methylation	intron	RP11-88H9.2
chr1	112534001	112535000	0.557432	0.732648	0.175215	1.76603e-06	1.93383e-05	Hyper-methylation	CGIshore
chr1	223101001	223102000	0.834821	0.654762	-0.18006	6.04311e-06	5.76977e-05	Hypo-methylation	exon,intron,utr5,promoter	DISP1
chr1	111416001	111417000	0.365217	0.520661	0.155444	0.0160514	0.0462737	Hyper-methylation	intron	CD53
chr1	201969001	201970000	0.75122	0.591944	-0.159276	1.59528e-07	2.25704e-06	Hypo-methylation	exon,intron	RP11-465N4.4
chr1	201969001	201970000	0.75122	0.591944	-0.159276	1.59528e-07	2.25704e-06	Hypo-methylation	exon,intron,promoter	RNPEP
chr1	201969001	201970000	0.75122	0.591944	-0.159276	1.59528e-07	2.25704e-06	Hypo-methylation	repeat
chr1	27899001	27900000	0.626198	0.366906	-0.259292	2.47342e-10	6.06282e-09	Hypo-methylation	intron	AHDC1
chr1	27899001	27900000	0.626198	0.366906	-0.259292	2.47342e-10	6.06282e-09	Hypo-methylation	repeat
chr1	27899001	27900000	0.626198	0.366906	-0.259292	2.47342e-10	6.06282e-09	Hypo-methylation	CGIshore,CGIshelf
chr1	27899001	27900000	0.626198	0.366906	-0.259292	2.47342e-10	6.06282e-09	Hypo-methylation	CGIshelf
chr1	243869001	243870000	0.726316	0.455357	-0.270959	7.04123e-05	0.000497087	Hypo-methylation	intron	RP11-370K11.1
chr1	243869001	243870000	0.726316	0.455357	-0.270959	7.04123e-05	0.000497087	Hypo-methylation	intron	AKT3
chr1	9953001	9954000	0.379404	0.559271	0.179867	1.86579e-06	2.03077e-05	Hyper-methylation	exon,intron,utr5,promoter	CTNNBIP1
chr1	2733001	2734000	0.347458	0.172727	-0.17473	3.55751e-06	3.60158e-05	Hypo-methylation	intergenic
chr1	2733001	2734000	0.347458	0.172727	-0.17473	3.55751e-06	3.60158e-05	Hypo-methylation	promoter	RP11-740P5.3
chr1	1790001	1791000	0.176471	0.359223	0.182753	0.00823477	0.0272106	Hyper-methylation	repeat
chr1	1790001	1791000	0.176471	0.359223	0.182753	0.00823477	0.0272106	Hyper-methylation	intron	GNB1
chr1	61649001	61650000	0.826087	0.965217	0.13913	0.000612188	0.00315651	Hyper-methylation	intron	NFIA
chr1	168466001	168467000	0.702128	0.914894	0.212766	0.0072762	0.0246245	Hyper-methylation	promoter	RP5-968D22.3
chr1	168466001	168467000	0.702128	0.914894	0.212766	0.0072762	0.0246245	Hyper-methylation	intergenic
chr1	14769001	14770000	0.117241	0.276265	0.159023	2.1423e-06	2.29678e-05	Hyper-methylation	intergenic
chr1	14769001	14770000	0.117241	0.276265	0.159023	2.1423e-06	2.29678e-05	Hyper-methylation	repeat
chr1	203464001	203465000	0.782123	0.446541	-0.335582	1.37056e-10	3.52157e-09	Hypo-methylation	intron,promoter	OPTC
chr1	33431001	33432000	0.951613	0.617021	-0.334592	6.78927e-06	6.39695e-05	Hypo-methylation	promoter	RNF19B
chr1	33431001	33432000	0.951613	0.617021	-0.334592	6.78927e-06	6.39695e-05	Hypo-methylation	CGIshore
chr1	33431001	33432000	0.951613	0.617021	-0.334592	6.78927e-06	6.39695e-05	Hypo-methylation	intergenic
chr1	156562001	156563000	0.616935	0.416507	-0.200429	1.40913e-10	3.61353e-09	Hypo-methylation	exon,intron,promoter	APOA1BP
chr1	156562001	156563000	0.616935	0.416507	-0.200429	1.40913e-10	3.61353e-09	Hypo-methylation	CGIshore
chr1	156562001	156563000	0.616935	0.416507	-0.200429	1.40913e-10	3.61353e-09	Hypo-methylation	repeat
chr1	6631001	6632000	0.942029	0.666667	-0.275362	8.06651e-06	7.45848e-05	Hypo-methylation	exon	TAS1R1
chr1	243570001	243571000	0.696429	0.97561	0.279181	0.00011259	0.000744551	Hyper-methylation	intron	SDCCAG8
chr1	243570001	243571000	0.696429	0.97561	0.279181	0.00011259	0.000744551	Hyper-methylation	repeat
chr1	184509001	184510000	0.0333333	0.164179	0.130846	0.010736	0.0336461	Hyper-methylation	repeat
chr1	184509001	184510000	0.0333333	0.164179	0.130846	0.010736	0.0336461	Hyper-methylation	intron,promoter	C1orf21
chr1	24284001	24285000	0.9375	0.482353	-0.455147	1.13323e-08	2.0529e-07	Hypo-methylation	CGIshore
chr1	24284001	24285000	0.9375	0.482353	-0.455147	1.13323e-08	2.0529e-07	Hypo-methylation	intron	CNR2
chr1	24284001	24285000	0.9375	0.482353	-0.455147	1.13323e-08	2.0529e-07	Hypo-methylation	promoter	PNRC2
chr1	56135001	56136000	0.674847	0.83871	0.163863	0.000609598	0.00314555	Hyper-methylation	intron	RP11-466L17.1
chr1	56135001	56136000	0.674847	0.83871	0.163863	0.000609598	0.00314555	Hyper-methylation	repeat
chr1	20511001	20512000	0.303371	0.539773	0.236402	5.94977e-06	5.69008e-05	Hyper-methylation	repeat
chr1	20511001	20512000	0.303371	0.539773	0.236402	5.94977e-06	5.69008e-05	Hyper-methylation	repeat
chr1	20511001	20512000	0.303371	0.539773	0.236402	5.94977e-06	5.69008e-05	Hyper-methylation	CGIshore
chr1	20511001	20512000	0.303371	0.539773	0.236402	5.94977e-06	5.69008e-05	Hyper-methylation	promoter	UBXN10
chr1	20511001	20512000	0.303371	0.539773	0.236402	5.94977e-06	5.69008e-05	Hyper-methylation	exon,intron	RP3-340N1.5
chr1	240157001	240158000	0.681319	0.381818	-0.2995	1.98426e-05	0.000164907	Hypo-methylation	intergenic
chr1	240157001	240158000	0.681319	0.381818	-0.2995	1.98426e-05	0.000164907	Hypo-methylation	CGIshelf
chr1	240157001	240158000	0.681319	0.381818	-0.2995	1.98426e-05	0.000164907	Hypo-methylation	repeat
chr1	240157001	240158000	0.681319	0.381818	-0.2995	1.98426e-05	0.000164907	Hypo-methylation	repeat
chr1	153013001	153014000	0	0.243243	0.243243	9.57229e-05	0.000647211	Hyper-methylation	exon,intron,utr5,promoter	SPRR2D
chr1	228004001	228005000	0.691176	0.421053	-0.270124	0.000365449	0.00203869	Hypo-methylation	CGI,CGIshore
chr1	228004001	228005000	0.691176	0.421053	-0.270124	0.000365449	0.00203869	Hypo-methylation	exon,intron	PRSS38
chr1	184385001	184386000	0	0.183099	0.183099	0.00138323	0.00626134	Hyper-methylation	intron	C1orf21
chr1	184385001	184386000	0	0.183099	0.183099	0.00138323	0.00626134	Hyper-methylation	repeat
chr1	196645001	196646000	0.640845	0.766784	0.125939	0.000989668	0.00473251	Hyper-methylation	intron,promoter	CFH
chr1	196645001	196646000	0.640845	0.766784	0.125939	0.000989668	0.00473251	Hyper-methylation	repeat
chr1	8343001	8344000	0.634146	0.345361	-0.288786	1.22199e-15	6.83291e-14	Hypo-methylation	intergenic
chr1	15586001	15587000	0.884615	0.692308	-0.192308	0.00056794	0.00296214	Hypo-methylation	intron	FHAD1
chr1	176521001	176522000	0.0291262	0.16092	0.131793	4.1152e-06	4.10367e-05	Hyper-methylation	intron,promoter	PAPPA2
chr1	213134001	213135000	0.940701	0.786517	-0.154184	7.54768e-11	2.02081e-09	Hypo-methylation	exon,intron,utr5,promoter	VASH2
chr1	205889001	205890000	0.393162	0.818182	0.425019	7.35797e-12	2.32393e-10	Hyper-methylation	intron	SLC26A9
chr1	205889001	205890000	0.393162	0.818182	0.425019	7.35797e-12	2.32393e-10	Hyper-methylation	repeat
chr1	32891001	32892000	0.173913	0.5625	0.388587	0.011006	0.034315	Hyper-methylation	CGIshore
chr1	32891001	32892000	0.173913	0.5625	0.388587	0.011006	0.034315	Hyper-methylation	exon	LRRC37A12P
chr1	244262001	244263000	0.606061	0.353659	-0.252402	0.000507698	0.0026939	Hypo-methylation	intergenic
chr1	39877001	39878000	0.885714	0.3	-0.585714	8.86628e-08	1.33005e-06	Hypo-methylation	CGIshore,CGIshelf
chr1	39877001	39878000	0.885714	0.3	-0.585714	8.86628e-08	1.33005e-06	Hypo-methylation	intron	MACF1
chr1	39877001	39878000	0.885714	0.3	-0.585714	8.86628e-08	1.33005e-06	Hypo-methylation	exon	KIAA0754
chr1	219399001	219400000	0.548544	0.872642	0.324098	7.70644e-14	3.30313e-12	Hyper-methylation	promoter	RP11-135J2.3
chr1	219399001	219400000	0.548544	0.872642	0.324098	7.70644e-14	3.30313e-12	Hyper-methylation	intergenic
chr1	219399001	219400000	0.548544	0.872642	0.324098	7.70644e-14	3.30313e-12	Hyper-methylation	repeat
chr1	231763001	231764000	0.574257	0.764045	0.189788	0.00104382	0.00494763	Hyper-methylation	intron	TSNAX-DISC1
chr1	231763001	231764000	0.574257	0.764045	0.189788	0.00104382	0.00494763	Hyper-methylation	repeat
chr1	231763001	231764000	0.574257	0.764045	0.189788	0.00104382	0.00494763	Hyper-methylation	repeat
chr1	231763001	231764000	0.574257	0.764045	0.189788	0.00104382	0.00494763	Hyper-methylation	intron,promoter	DISC1
chr1	231763001	231764000	0.574257	0.764045	0.189788	0.00104382	0.00494763	Hyper-methylation	CGI,CGIshore
chr1	91319001	91320000	0.392857	0	-0.392857	3.38335e-06	3.44659e-05	Hypo-methylation	CGIshore,CGIshelf
chr1	91319001	91320000	0.392857	0	-0.392857	3.38335e-06	3.44659e-05	Hypo-methylation	intron	RP4-665J23.2
chr1	15237001	15238000	0.581395	1	0.418605	0.00134663	0.00612133	Hyper-methylation	repeat
chr1	15237001	15238000	0.581395	1	0.418605	0.00134663	0.00612133	Hyper-methylation	intron	KAZN
chr1	21996001	21997000	0.956522	0.806154	-0.150368	1.28311e-06	1.45896e-05	Hypo-methylation	CGI,CGIshore
chr1	21996001	21997000	0.956522	0.806154	-0.150368	1.28311e-06	1.45896e-05	Hypo-methylation	intergenic
chr1	21996001	21997000	0.956522	0.806154	-0.150368	1.28311e-06	1.45896e-05	Hypo-methylation	repeat
chr1	21996001	21997000	0.956522	0.806154	-0.150368	1.28311e-06	1.45896e-05	Hypo-methylation	repeat
chr1	21996001	21997000	0.956522	0.806154	-0.150368	1.28311e-06	1.45896e-05	Hypo-methylation	promoter	RAP1GAP
chr1	21996001	21997000	0.956522	0.806154	-0.150368	1.28311e-06	1.45896e-05	Hypo-methylation	CGIshore
chr1	32608001	32609000	0.955752	0.802632	-0.153121	0.000823706	0.00405806	Hypo-methylation	intron,promoter	KPNA6
chr1	115829001	115830000	0.603165	0.799887	0.196722	5.64459e-36	2.07017e-33	Hyper-methylation	repeat
chr1	115829001	115830000	0.603165	0.799887	0.196722	5.64459e-36	2.07017e-33	Hyper-methylation	exon,intron,utr5	NGF
chr1	115829001	115830000	0.603165	0.799887	0.196722	5.64459e-36	2.07017e-33	Hyper-methylation	intron	RP4-663N10.1
chr1	189837001	189838000	0.635945	0.81068	0.174735	5.38591e-05	0.000393759	Hyper-methylation	exon,promoter	RP11-445J9.1
chr1	189837001	189838000	0.635945	0.81068	0.174735	5.38591e-05	0.000393759	Hyper-methylation	intergenic
chr1	189837001	189838000	0.635945	0.81068	0.174735	5.38591e-05	0.000393759	Hyper-methylation	repeat
chr1	189837001	189838000	0.635945	0.81068	0.174735	5.38591e-05	0.000393759	Hyper-methylation	repeat
chr1	230417001	230418000	0.845361	0.993197	0.147836	8.23199e-07	9.83557e-06	Hyper-methylation	exon,intron,promoter	RP5-956O18.3
chr1	230417001	230418000	0.845361	0.993197	0.147836	8.23199e-07	9.83557e-06	Hyper-methylation	intergenic
chr1	230417001	230418000	0.845361	0.993197	0.147836	8.23199e-07	9.83557e-06	Hyper-methylation	exon,utr3	GALNT2
chr1	230417001	230418000	0.845361	0.993197	0.147836	8.23199e-07	9.83557e-06	Hyper-methylation	CGIshore,CGIshelf
chr1	61330001	61331000	0.113402	0.279661	0.166259	0.00209673	0.0088506	Hyper-methylation	intergenic
chr1	61330001	61331000	0.113402	0.279661	0.166259	0.00209673	0.0088506	Hyper-methylation	exon,utr5,promoter	NFIA
chr1	21110001	21111000	0.515625	0.151163	-0.364462	1.45242e-06	1.62545e-05	Hypo-methylation	intron	HP1BP3
chr1	21110001	21111000	0.515625	0.151163	-0.364462	1.45242e-06	1.62545e-05	Hypo-methylation	CGIshore,CGIshelf
chr1	47674001	47675000	0.813559	0.948718	0.135159	0.0118237	0.0363105	Hyper-methylation	intergenic
chr1	236087001	236088000	0.818182	0.214286	-0.603896	0.00023964	0.00142324	Hypo-methylation	repeat
chr1	236087001	236088000	0.818182	0.214286	-0.603896	0.00023964	0.00142324	Hypo-methylation	intergenic
chr1	2138001	2139000	0.0405405	0.176471	0.13593	0.00327655	0.0128096	Hyper-methylation	exon,intron	C1orf86
chr1	2138001	2139000	0.0405405	0.176471	0.13593	0.00327655	0.0128096	Hyper-methylation	repeat
chr1	2138001	2139000	0.0405405	0.176471	0.13593	0.00327655	0.0128096	Hyper-methylation	CGIshore
chr1	45050001	45051000	0.755245	0.916667	0.161422	0.000168383	0.00105195	Hyper-methylation	intron	RNF220
chr1	94277001	94278000	0.766497	0.868085	0.101588	0.00604693	0.0211988	Hyper-methylation	intron	BCAR3
chr1	94277001	94278000	0.766497	0.868085	0.101588	0.00604693	0.0211988	Hyper-methylation	repeat
chr1	10682001	10683000	0.927632	0.745283	-0.182349	5.081e-05	0.000374336	Hypo-methylation	intron	PEX14
chr1	6479001	6480000	0.3	0.652174	0.352174	2.13368e-11	6.24143e-10	Hyper-methylation	exon,intron,utr3,utr5,promoter	HES2
chr1	6479001	6480000	0.3	0.652174	0.352174	2.13368e-11	6.24143e-10	Hyper-methylation	CGI,CGIshore
chr1	205547001	205548000	0.455026	0.649596	0.194569	7.79316e-08	1.18473e-06	Hyper-methylation	repeat
chr1	205547001	205548000	0.455026	0.649596	0.194569	7.79316e-08	1.18473e-06	Hyper-methylation	intron	MFSD4
chr1	205547001	205548000	0.455026	0.649596	0.194569	7.79316e-08	1.18473e-06	Hyper-methylation	repeat
chr1	56539001	56540000	0.858586	0.362745	-0.495841	1.16367e-13	4.85653e-12	Hypo-methylation	intergenic
chr1	41122001	41123000	0.763736	0.580247	-0.183489	0.000270895	0.0015805	Hypo-methylation	intron	RIMS3
chr1	41122001	41123000	0.763736	0.580247	-0.183489	0.000270895	0.0015805	Hypo-methylation	CGIshore,CGIshelf
chr1	41122001	41123000	0.763736	0.580247	-0.183489	0.000270895	0.0015805	Hypo-methylation	repeat
chr1	153349001	153350000	0.166667	0.357143	0.190476	0.00917443	0.0296818	Hyper-methylation	intergenic
chr1	153349001	153350000	0.166667	0.357143	0.190476	0.00917443	0.0296818	Hyper-methylation	promoter	S100A12
chr1	153349001	153350000	0.166667	0.357143	0.190476	0.00917443	0.0296818	Hyper-methylation	repeat
chr1	153349001	153350000	0.166667	0.357143	0.190476	0.00917443	0.0296818	Hyper-methylation	repeat
chr1	201845001	201846000	0.86014	0.492228	-0.367912	4.71024e-13	1.79656e-11	Hypo-methylation	exon,utr3	IPO9
chr1	36771001	36772000	0.275773	0.437853	0.16208	3.80126e-06	3.8247e-05	Hyper-methylation	exon,utr5,promoter	SH3D21
chr1	36771001	36772000	0.275773	0.437853	0.16208	3.80126e-06	3.8247e-05	Hyper-methylation	CGI,CGIshore
chr1	36771001	36772000	0.275773	0.437853	0.16208	3.80126e-06	3.8247e-05	Hyper-methylation	intergenic
chr1	44400001	44401000	0.571984	0.310638	-0.261346	5.82229e-09	1.11748e-07	Hypo-methylation	exon,intron,utr5,promoter	ARTN
chr1	44400001	44401000	0.571984	0.310638	-0.261346	5.82229e-09	1.11748e-07	Hypo-methylation	CGIshore
chr1	44400001	44401000	0.571984	0.310638	-0.261346	5.82229e-09	1.11748e-07	Hypo-methylation	CGIshore
chr1	31288001	31289000	0.738397	0.859107	0.12071	0.000508513	0.00269753	Hyper-methylation	repeat
chr1	31288001	31289000	0.738397	0.859107	0.12071	0.000508513	0.00269753	Hyper-methylation	exon,promoter	RP5-1125N11.1
chr1	31288001	31289000	0.738397	0.859107	0.12071	0.000508513	0.00269753	Hyper-methylation	intergenic
chr1	31288001	31289000	0.738397	0.859107	0.12071	0.000508513	0.00269753	Hyper-methylation	repeat
chr1	43636001	43637000	0.206751	0.399254	0.192503	2.35973e-06	2.50082e-05	Hyper-methylation	exon,intron,promoter	EBNA1BP2
chr1	43636001	43637000	0.206751	0.399254	0.192503	2.35973e-06	2.50082e-05	Hyper-methylation	CGIshore
chr1	43636001	43637000	0.206751	0.399254	0.192503	2.35973e-06	2.50082e-05	Hyper-methylation	promoter	WDR65
chr1	88054001	88055000	0.95122	0.642857	-0.308362	0.000247131	0.00146187	Hypo-methylation	repeat
chr1	88054001	88055000	0.95122	0.642857	-0.308362	0.000247131	0.00146187	Hypo-methylation	intergenic
chr1	36790001	36791000	0.7	0.926471	0.226471	0.000449922	0.00243244	Hyper-methylation	exon,utr3	SH3D21
chr1	36790001	36791000	0.7	0.926471	0.226471	0.000449922	0.00243244	Hyper-methylation	CGIshore
chr1	36790001	36791000	0.7	0.926471	0.226471	0.000449922	0.00243244	Hyper-methylation	promoter	EVA1B
chr1	36790001	36791000	0.7	0.926471	0.226471	0.000449922	0.00243244	Hyper-methylation	intron	RP11-268J15.5
chr1	31982001	31983000	0.647436	0.85119	0.203755	1.8374e-05	0.000154125	Hyper-methylation	intergenic
chr1	31982001	31983000	0.647436	0.85119	0.203755	1.8374e-05	0.000154125	Hyper-methylation	promoter	RP11-439L8.4
chr1	31982001	31983000	0.647436	0.85119	0.203755	1.8374e-05	0.000154125	Hyper-methylation	repeat
chr1	219346001	219347000	0.543478	0.884058	0.34058	3.83127e-05	0.000292749	Hyper-methylation	promoter	LYPLAL1
chr1	219346001	219347000	0.543478	0.884058	0.34058	3.83127e-05	0.000292749	Hyper-methylation	CGIshore
chr1	219346001	219347000	0.543478	0.884058	0.34058	3.83127e-05	0.000292749	Hyper-methylation	exon,intron	RP11-135J2.4
chr1	152973001	152974000	0.1	0.296703	0.196703	4.19755e-05	0.000316937	Hyper-methylation	intergenic
chr1	152973001	152974000	0.1	0.296703	0.196703	4.19755e-05	0.000316937	Hyper-methylation	promoter	SPRR3
chr1	17600001	17601000	0.335025	0	-0.335025	5.99733e-13	2.25594e-11	Hypo-methylation	intron	PADI3
chr1	75200001	75201000	0.957746	0.75	-0.207746	0.00060828	0.00314	Hypo-methylation	repeat
chr1	75200001	75201000	0.957746	0.75	-0.207746	0.00060828	0.00314	Hypo-methylation	intron,promoter	TYW3
chr1	75200001	75201000	0.957746	0.75	-0.207746	0.00060828	0.00314	Hypo-methylation	promoter	CRYZ
chr1	116497001	116498000	0.0980392	0.631579	0.53354	5.25711e-08	8.29357e-07	Hyper-methylation	intergenic
chr1	116497001	116498000	0.0980392	0.631579	0.53354	5.25711e-08	8.29357e-07	Hyper-methylation	repeat
chr1	2828001	2829000	0.537736	0.66879	0.131054	0.00248868	0.0102011	Hyper-methylation	intergenic
chr1	2828001	2829000	0.537736	0.66879	0.131054	0.00248868	0.0102011	Hyper-methylation	CGI,CGIshore
chr1	241725001	241726000	0.810345	0.983607	0.173262	0.000792303	0.00392612	Hyper-methylation	intron,promoter	KMO
chr1	153177001	153178000	0.0697674	0.285714	0.215947	0.0045418	0.0167619	Hyper-methylation	exon,intron,utr5	LELP1
chr1	30526001	30527000	0.503546	0.680556	0.177009	0.0129222	0.0389706	Hyper-methylation	intergenic
chr1	30526001	30527000	0.503546	0.680556	0.177009	0.0129222	0.0389706	Hyper-methylation	repeat
chr1	67072001	67073000	0.0204082	0.377551	0.357143	1.02055e-07	1.50997e-06	Hyper-methylation	repeat
chr1	67072001	67073000	0.0204082	0.377551	0.357143	1.02055e-07	1.50997e-06	Hyper-methylation	intron	SGIP1
chr1	68150001	68151000	0.186813	0.0114504	-0.175363	1.71203e-13	6.94925e-12	Hypo-methylation	CGI,CGIshore
chr1	68150001	68151000	0.186813	0.0114504	-0.175363	1.71203e-13	6.94925e-12	Hypo-methylation	intergenic
chr1	68150001	68151000	0.186813	0.0114504	-0.175363	1.71203e-13	6.94925e-12	Hypo-methylation	exon,utr5,promoter	GADD45A
chr1	174924001	174925000	0.698113	0.0322581	-0.665855	8.65883e-16	4.93756e-14	Hypo-methylation	promoter	RP1-102G20.5
chr1	174924001	174925000	0.698113	0.0322581	-0.665855	8.65883e-16	4.93756e-14	Hypo-methylation	intron	RABGAP1L
chr1	51769001	51770000	0.713781	0.541502	-0.172279	3.52378e-05	0.000272115	Hypo-methylation	intron,promoter	TTC39A
chr1	51769001	51770000	0.713781	0.541502	-0.172279	3.52378e-05	0.000272115	Hypo-methylation	repeat
chr1	51769001	51770000	0.713781	0.541502	-0.172279	3.52378e-05	0.000272115	Hypo-methylation	repeat
chr1	119546001	119547000	0.662162	0.367647	-0.294515	0.000408108	0.00224073	Hypo-methylation	repeat
chr1	119546001	119547000	0.662162	0.367647	-0.294515	0.000408108	0.00224073	Hypo-methylation	CGIshelf
chr1	119546001	119547000	0.662162	0.367647	-0.294515	0.000408108	0.00224073	Hypo-methylation	CGIshore,CGIshelf
chr1	119546001	119547000	0.662162	0.367647	-0.294515	0.000408108	0.00224073	Hypo-methylation	intergenic
chr1	119546001	119547000	0.662162	0.367647	-0.294515	0.000408108	0.00224073	Hypo-methylation	CGIshelf
chr1	215179001	215180000	0.469945	0.810345	0.340399	1.09238e-11	3.35575e-10	Hyper-methylation	intergenic
chr1	215179001	215180000	0.469945	0.810345	0.340399	1.09238e-11	3.35575e-10	Hyper-methylation	exon,utr5,promoter	KCNK2
chr1	184590001	184591000	0.939394	0.5	-0.439394	2.61206e-05	0.000209838	Hypo-methylation	exon,utr3	C1orf21
chr1	218097001	218098000	0.23913	0	-0.23913	1.20371e-05	0.00010625	Hypo-methylation	intergenic
chr1	48170001	48171000	0.285714	0.84	0.554286	0.000481658	0.00257643	Hyper-methylation	CGIshelf
chr1	48170001	48171000	0.285714	0.84	0.554286	0.000481658	0.00257643	Hyper-methylation	intergenic
chr1	207227001	207228000	0.417722	0.203947	-0.213774	4.23563e-05	0.000319425	Hypo-methylation	promoter	YOD1
chr1	207227001	207228000	0.417722	0.203947	-0.213774	4.23563e-05	0.000319425	Hypo-methylation	CGIshore
chr1	207227001	207228000	0.417722	0.203947	-0.213774	4.23563e-05	0.000319425	Hypo-methylation	repeat
chr1	207227001	207228000	0.417722	0.203947	-0.213774	4.23563e-05	0.000319425	Hypo-methylation	CGIshelf
chr1	207227001	207228000	0.417722	0.203947	-0.213774	4.23563e-05	0.000319425	Hypo-methylation	intron,promoter	PFKFB2
chr1	248200001	248201000	0.0454545	0.308642	0.263187	1.58955e-05	0.000135672	Hyper-methylation	promoter	OR2L2
chr1	248200001	248201000	0.0454545	0.308642	0.263187	1.58955e-05	0.000135672	Hyper-methylation	intron	OR2L13
chr1	170278001	170279000	0.872727	0.157895	-0.714833	7.4633e-13	2.76523e-11	Hypo-methylation	intergenic
chr1	81966001	81967000	0.370732	0.651282	0.28055	1.62028e-08	2.84186e-07	Hyper-methylation	intron	LPHN2
chr1	81966001	81967000	0.370732	0.651282	0.28055	1.62028e-08	2.84186e-07	Hyper-methylation	promoter	RP5-837I24.1
chr1	166039001	166040000	0.327354	0.118483	-0.208871	1.15994e-07	1.69652e-06	Hypo-methylation	exon,utr3	FAM78B
chr1	155931001	155932000	0.299803	0.130641	-0.169161	3.33098e-10	7.98116e-09	Hypo-methylation	exon,intron,promoter	ARHGEF2
chr1	182687001	182688000	0.238095	0	-0.238095	0.000221845	0.00133278	Hypo-methylation	intergenic
chr1	201815001	201816000	1	0.622222	-0.377778	3.69988e-07	4.81176e-06	Hypo-methylation	intron,promoter	IPO9
chr1	116191001	116192000	0.68	0.347222	-0.332778	4.60903e-05	0.000344129	Hypo-methylation	intron	VANGL1
chr1	203671001	203672000	0.923077	0.407407	-0.51567	3.15398e-05	0.000247142	Hypo-methylation	intron	ATP2B4
chr1	22925001	22926000	0.747475	0.557377	-0.190098	9.03843e-05	0.000616071	Hypo-methylation	exon,intron	EPHA8
chr1	22925001	22926000	0.747475	0.557377	-0.190098	9.03843e-05	0.000616071	Hypo-methylation	CGIshore,CGIshelf
chr1	205680001	205681000	0.714286	0.208955	-0.50533	3.22543e-09	6.48183e-08	Hypo-methylation	intergenic
chr1	220660001	220661000	0.489051	0.0859375	-0.403114	6.21639e-14	2.70624e-12	Hypo-methylation	intergenic
chr1	220660001	220661000	0.489051	0.0859375	-0.403114	6.21639e-14	2.70624e-12	Hypo-methylation	promoter	RP11-410C4.4
chr1	163206001	163207000	0.699422	0.866667	0.167245	0.00038555	0.00213429	Hyper-methylation	repeat
chr1	163206001	163207000	0.699422	0.866667	0.167245	0.00038555	0.00213429	Hyper-methylation	repeat
chr1	163206001	163207000	0.699422	0.866667	0.167245	0.00038555	0.00213429	Hyper-methylation	intron	RGS5
chr1	163206001	163207000	0.699422	0.866667	0.167245	0.00038555	0.00213429	Hyper-methylation	repeat
chr1	163206001	163207000	0.699422	0.866667	0.167245	0.00038555	0.00213429	Hyper-methylation	promoter	RP11-267N12.2
chr1	57315001	57316000	0.379808	0.958333	0.578526	4.01593e-25	6.18919e-23	Hyper-methylation	intergenic
chr1	54150001	54151000	0	0.227848	0.227848	0.000225458	0.00135052	Hyper-methylation	intron	GLIS1
chr1	11702001	11703000	0.92	0	-0.92	4.54438e-10	1.06074e-08	Hypo-methylation	intergenic
chr1	173604001	173605000	0.482759	0.228261	-0.254498	0.000128934	0.000836202	Hypo-methylation	intron	ANKRD45
chr1	173604001	173605000	0.482759	0.228261	-0.254498	0.000128934	0.000836202	Hypo-methylation	promoter	RP11-360D2.1
chr1	24828001	24829000	0.275076	0.400329	0.125254	2.16321e-06	2.31543e-05	Hyper-methylation	intergenic
chr1	24828001	24829000	0.275076	0.400329	0.125254	2.16321e-06	2.31543e-05	Hyper-methylation	promoter	RCAN3
chr1	24828001	24829000	0.275076	0.400329	0.125254	2.16321e-06	2.31543e-05	Hyper-methylation	CGI,CGIshore
chr1	156122001	156123000	0.567251	0.124352	-0.442899	4.89942e-20	4.67695e-18	Hypo-methylation	intron,promoter	SEMA4A
chr1	156122001	156123000	0.567251	0.124352	-0.442899	4.89942e-20	4.67695e-18	Hypo-methylation	repeat
chr1	22974001	22975000	0.711572	0.829305	0.117733	7.34698e-07	8.87775e-06	Hyper-methylation	exon,utr3	C1QC
chr1	22974001	22975000	0.711572	0.829305	0.117733	7.34698e-07	8.87775e-06	Hyper-methylation	CGI,CGIshore
chr1	242428001	242429000	0.565217	1	0.434783	5.75623e-05	0.000417029	Hyper-methylation	exon,intron,utr3,promoter	PLD5
chr1	74834001	74835000	0.358209	0.162264	-0.195945	1.58667e-05	0.00013547	Hypo-methylation	intron,promoter	TNNI3K
chr1	74834001	74835000	0.358209	0.162264	-0.195945	1.58667e-05	0.00013547	Hypo-methylation	intron	RP11-439H8.4
chr1	74834001	74835000	0.358209	0.162264	-0.195945	1.58667e-05	0.00013547	Hypo-methylation	intron	FPGT-TNNI3K
chr1	240260001	240261000	0.772277	0.913978	0.141701	0.00602626	0.0211426	Hyper-methylation	intron	FMN2
chr1	240260001	240261000	0.772277	0.913978	0.141701	0.00602626	0.0211426	Hyper-methylation	CGIshelf
chr1	161965001	161966000	0.296296	0.0461538	-0.250142	0.000135494	0.000872853	Hypo-methylation	intron	OLFML2B
chr1	115654001	115655000	0.856688	0.958974	0.102286	1.34171e-06	1.51771e-05	Hyper-methylation	repeat
chr1	115654001	115655000	0.856688	0.958974	0.102286	1.34171e-06	1.51771e-05	Hyper-methylation	intergenic
chr1	115654001	115655000	0.856688	0.958974	0.102286	1.34171e-06	1.51771e-05	Hyper-methylation	repeat
chr1	33646001	33647000	0.599818	0.70617	0.106353	2.70076e-07	3.62705e-06	Hyper-methylation	CGI,CGIshore
chr1	33646001	33647000	0.599818	0.70617	0.106353	2.70076e-07	3.62705e-06	Hyper-methylation	exon,intron	TRIM62
chr1	242685001	242686000	0.201058	0.0434783	-0.15758	2.91589e-07	3.88429e-06	Hypo-methylation	intron	PLD5
chr1	242685001	242686000	0.201058	0.0434783	-0.15758	2.91589e-07	3.88429e-06	Hypo-methylation	CGIshore
chr1	242685001	242686000	0.201058	0.0434783	-0.15758	2.91589e-07	3.88429e-06	Hypo-methylation	CGIshore,CGIshelf
chr1	211849001	211850000	0.45202	0.217626	-0.234394	1.95413e-14	9.07624e-13	Hypo-methylation	exon,intron,promoter	RP11-122M14.1
chr1	211849001	211850000	0.45202	0.217626	-0.234394	1.95413e-14	9.07624e-13	Hypo-methylation	promoter	NEK2
chr1	211849001	211850000	0.45202	0.217626	-0.234394	1.95413e-14	9.07624e-13	Hypo-methylation	CGI,CGIshore
chr1	211849001	211850000	0.45202	0.217626	-0.234394	1.95413e-14	9.07624e-13	Hypo-methylation	intergenic
chr1	10134001	10135000	0.19	0.351852	0.161852	0.00424248	0.0158552	Hyper-methylation	repeat
chr1	10134001	10135000	0.19	0.351852	0.161852	0.00424248	0.0158552	Hyper-methylation	repeat
chr1	10134001	10135000	0.19	0.351852	0.161852	0.00424248	0.0158552	Hyper-methylation	intron	UBE4B
chr1	44446001	44447000	0.446009	0.0992366	-0.346773	1.84414e-18	1.48048e-16	Hypo-methylation	exon,intron,utr5	B4GALT2
chr1	44446001	44447000	0.446009	0.0992366	-0.346773	1.84414e-18	1.48048e-16	Hypo-methylation	repeat
chr1	44446001	44447000	0.446009	0.0992366	-0.346773	1.84414e-18	1.48048e-16	Hypo-methylation	CGIshore
chr1	42383001	42384000	0.444079	0.618582	0.174503	3.6086e-06	3.64833e-05	Hyper-methylation	CGI,CGIshore
chr1	42383001	42384000	0.444079	0.618582	0.174503	3.6086e-06	3.64833e-05	Hyper-methylation	intron	HIVEP3
chr1	27060001	27061000	0.575	0.830189	0.255189	0.00662069	0.0228082	Hyper-methylation	intron	ARID1A
chr1	64637001	64638000	0.0683761	0.296774	0.228398	8.55141e-07	1.0177e-05	Hyper-methylation	promoter	RP11-24J23.2
chr1	64637001	64638000	0.0683761	0.296774	0.228398	8.55141e-07	1.0177e-05	Hyper-methylation	intron	ROR1
chr1	7767001	7768000	0.818182	0.237288	-0.580894	1.45701e-10	3.72525e-09	Hypo-methylation	CGIshore,CGIshelf
chr1	7767001	7768000	0.818182	0.237288	-0.580894	1.45701e-10	3.72525e-09	Hypo-methylation	intron	CAMTA1
chr1	7767001	7768000	0.818182	0.237288	-0.580894	1.45701e-10	3.72525e-09	Hypo-methylation	T_DRM
chr1	198131001	198132000	0.789474	0.973684	0.184211	0.0084745	0.0278519	Hyper-methylation	CGIshelf
chr1	198131001	198132000	0.789474	0.973684	0.184211	0.0084745	0.0278519	Hyper-methylation	intron	NEK7
chr1	198131001	198132000	0.789474	0.973684	0.184211	0.0084745	0.0278519	Hyper-methylation	repeat
chr1	29240001	29241000	0.524648	0.303983	-0.220665	1.66577e-09	3.53145e-08	Hypo-methylation	CGI,CGIshore
chr1	29240001	29241000	0.524648	0.303983	-0.220665	1.66577e-09	3.53145e-08	Hypo-methylation	repeat
chr1	29240001	29241000	0.524648	0.303983	-0.220665	1.66577e-09	3.53145e-08	Hypo-methylation	intron,promoter	EPB41
chr1	205634001	205635000	0.757062	0.214876	-0.542186	3.40347e-21	3.69588e-19	Hypo-methylation	exon,intron,utr5	SLC45A3
chr1	205634001	205635000	0.757062	0.214876	-0.542186	3.40347e-21	3.69588e-19	Hypo-methylation	CGIshore,CGIshelf
chr1	205634001	205635000	0.757062	0.214876	-0.542186	3.40347e-21	3.69588e-19	Hypo-methylation	repeat
chr1	41353001	41354000	0.80916	0.95614	0.14698	0.000249423	0.00147268	Hyper-methylation	repeat
chr1	41353001	41354000	0.80916	0.95614	0.14698	0.000249423	0.00147268	Hyper-methylation	CGIshelf
chr1	41353001	41354000	0.80916	0.95614	0.14698	0.000249423	0.00147268	Hyper-methylation	intergenic
chr1	9154001	9155000	0.662857	0.841621	0.178763	8.49454e-12	2.65406e-10	Hyper-methylation	repeat
chr1	9154001	9155000	0.662857	0.841621	0.178763	8.49454e-12	2.65406e-10	Hyper-methylation	intergenic
chr1	244965001	244966000	0.731884	0.916667	0.184783	3.05262e-05	0.000240326	Hyper-methylation	intergenic
chr1	6706001	6707000	0.953571	0.734139	-0.219432	1.33378e-14	6.35828e-13	Hypo-methylation	exon,intron,promoter	DNAJC11
chr1	6706001	6707000	0.953571	0.734139	-0.219432	1.33378e-14	6.35828e-13	Hypo-methylation	repeat
chr1	94561001	94562000	0.792683	0.0141844	-0.778499	2.01448e-59	2.67741e-56	Hypo-methylation	intron	ABCA4
chr1	14033001	14034000	0.54902	0.253165	-0.295855	0.000653298	0.00333569	Hypo-methylation	intron	PRDM2
chr1	155932001	155933000	0.813725	0.542884	-0.270841	4.60806e-36	1.71428e-33	Hypo-methylation	repeat
chr1	155932001	155933000	0.813725	0.542884	-0.270841	4.60806e-36	1.71428e-33	Hypo-methylation	exon,intron,utr3,promoter	ARHGEF2
chr1	102627001	102628000	0.573643	0.258182	-0.315462	8.46596e-14	3.60779e-12	Hypo-methylation	repeat
chr1	102627001	102628000	0.573643	0.258182	-0.315462	8.46596e-14	3.60779e-12	Hypo-methylation	intergenic
chr1	202671001	202672000	0.037037	0.486111	0.449074	3.58736e-06	3.62944e-05	Hyper-methylation	intron	SYT2
chr1	206903001	206904000	0.891892	1	0.108108	0.0143618	0.0423768	Hyper-methylation	intron,promoter	MAPKAPK2
chr1	180980001	180981000	0.932432	0.727273	-0.20516	0.000566852	0.00295707	Hypo-methylation	intron	STX6
chr1	49361001	49362000	0.111111	0.38961	0.278499	1.52341e-08	2.68619e-07	Hyper-methylation	intron	AGBL4
chr1	49361001	49362000	0.111111	0.38961	0.278499	1.52341e-08	2.68619e-07	Hyper-methylation	CGIshelf
chr1	94534001	94535000	0.273504	0.0131579	-0.260346	8.74265e-08	1.31379e-06	Hypo-methylation	intron	ABCA4
chr1	6478001	6479000	0.102273	0.476	0.373727	2.69296e-11	7.75631e-10	Hyper-methylation	exon,intron,utr3,promoter	HES2
chr1	6478001	6479000	0.102273	0.476	0.373727	2.69296e-11	7.75631e-10	Hyper-methylation	CGIshore
chr1	236643001	236644000	0.681319	0.861842	0.180523	8.16473e-05	0.000564309	Hyper-methylation	repeat
chr1	236643001	236644000	0.681319	0.861842	0.180523	8.16473e-05	0.000564309	Hyper-methylation	intron	EDARADD
chr1	196397001	196398000	0.542208	0.738994	0.196786	3.24718e-07	4.27921e-06	Hyper-methylation	exon,intron,promoter	KCNT2
chr1	5677001	5678000	0.630252	0.760563	0.130311	0.000366296	0.00204246	Hyper-methylation	intron	RP11-154H17.1
chr1	156401001	156402000	0.425532	0.772727	0.347195	1.33735e-06	1.51339e-05	Hyper-methylation	promoter	C1orf61
chr1	156401001	156402000	0.425532	0.772727	0.347195	1.33735e-06	1.51339e-05	Hyper-methylation	CGIshelf
chr1	156401001	156402000	0.425532	0.772727	0.347195	1.33735e-06	1.51339e-05	Hyper-methylation	intergenic
chr1	9386001	9387000	0.927536	0.678571	-0.248965	8.00918e-05	0.000555311	Hypo-methylation	intron	SPSB1
chr1	94711001	94712000	0.172093	0.519868	0.347775	1.23793e-16	7.90441e-15	Hyper-methylation	promoter	RP11-148B18.1
chr1	94711001	94712000	0.172093	0.519868	0.347775	1.23793e-16	7.90441e-15	Hyper-methylation	CGIshore
chr1	94711001	94712000	0.172093	0.519868	0.347775	1.23793e-16	7.90441e-15	Hyper-methylation	intron	ARHGAP29
chr1	245727001	245728000	0.367089	0.556878	0.18979	1.41946e-12	5.0372e-11	Hyper-methylation	repeat
chr1	245727001	245728000	0.367089	0.556878	0.18979	1.41946e-12	5.0372e-11	Hyper-methylation	intron	KIF26B
chr1	919001	920000	0.0909091	0.427184	0.336275	0.0174667	0.0494704	Hyper-methylation	CGI,CGIshore
chr1	919001	920000	0.0909091	0.427184	0.336275	0.0174667	0.0494704	Hyper-methylation	promoter	C1orf170
chr1	919001	920000	0.0909091	0.427184	0.336275	0.0174667	0.0494704	Hyper-methylation	intergenic
chr1	240270001	240271000	0.146667	0.352941	0.206275	0.00121057	0.00559861	Hyper-methylation	intron	FMN2
chr1	240270001	240271000	0.146667	0.352941	0.206275	0.00121057	0.00559861	Hyper-methylation	repeat
chr1	95711001	95712000	0.961538	0.580645	-0.380893	0.000327065	0.00185423	Hypo-methylation	intron	RP11-57H12.6
chr1	95711001	95712000	0.961538	0.580645	-0.380893	0.000327065	0.00185423	Hypo-methylation	intron,promoter	RWDD3
chr1	95711001	95712000	0.961538	0.580645	-0.380893	0.000327065	0.00185423	Hypo-methylation	intron	RP11-57H12.5
chr1	52375001	52376000	0.626087	0.8	0.173913	0.0037534	0.014341	Hyper-methylation	exon,utr3	RAB3B
chr1	52375001	52376000	0.626087	0.8	0.173913	0.0037534	0.014341	Hyper-methylation	repeat
chr1	245853001	245854000	0.294118	0.780488	0.48637	2.04906e-06	2.20784e-05	Hyper-methylation	CGIshore
chr1	245853001	245854000	0.294118	0.780488	0.48637	2.04906e-06	2.20784e-05	Hyper-methylation	intron	KIF26B
chr1	245853001	245854000	0.294118	0.780488	0.48637	2.04906e-06	2.20784e-05	Hyper-methylation	CGIshelf
chr1	40781001	40782000	0.805435	0.417293	-0.388142	1.99455e-78	6.59912e-75	Hypo-methylation	CGI,CGIshore
chr1	40781001	40782000	0.805435	0.417293	-0.388142	1.99455e-78	6.59912e-75	Hypo-methylation	exon,intron,promoter	COL9A2
chr1	40781001	40782000	0.805435	0.417293	-0.388142	1.99455e-78	6.59912e-75	Hypo-methylation	repeat
chr1	40781001	40782000	0.805435	0.417293	-0.388142	1.99455e-78	6.59912e-75	Hypo-methylation	CGI,CGIshore
chr1	40781001	40782000	0.805435	0.417293	-0.388142	1.99455e-78	6.59912e-75	Hypo-methylation	CGIshore
chr1	3143001	3144000	0.242274	0.456621	0.214347	1.63337e-20	1.64291e-18	Hyper-methylation	repeat
chr1	3143001	3144000	0.242274	0.456621	0.214347	1.63337e-20	1.64291e-18	Hyper-methylation	intron	PRDM16
chr1	3143001	3144000	0.242274	0.456621	0.214347	1.63337e-20	1.64291e-18	Hyper-methylation	CGIshelf
chr1	204465001	204466000	0.384615	0.763889	0.379274	1.7323e-11	5.12711e-10	Hyper-methylation	CGIshore
chr1	204465001	204466000	0.384615	0.763889	0.379274	1.7323e-11	5.12711e-10	Hyper-methylation	repeat
chr1	204465001	204466000	0.384615	0.763889	0.379274	1.7323e-11	5.12711e-10	Hyper-methylation	intergenic
chr1	204465001	204466000	0.384615	0.763889	0.379274	1.7323e-11	5.12711e-10	Hyper-methylation	promoter	PIK3C2B
chr1	92208001	92209000	0.2375	0.025	-0.2125	2.22318e-05	0.000182116	Hypo-methylation	intron	TGFBR3
chr1	205560001	205561000	0.234043	0.0521739	-0.181869	2.28254e-05	0.000186321	Hypo-methylation	CGIshore
chr1	205560001	205561000	0.234043	0.0521739	-0.181869	2.28254e-05	0.000186321	Hypo-methylation	intron,promoter	MFSD4
chr1	205560001	205561000	0.234043	0.0521739	-0.181869	2.28254e-05	0.000186321	Hypo-methylation	T_DRM
chr1	205560001	205561000	0.234043	0.0521739	-0.181869	2.28254e-05	0.000186321	Hypo-methylation	repeat
chr1	75601001	75602000	0.80485	0.912908	0.108058	2.91737e-09	5.91319e-08	Hyper-methylation	CGI,CGIshore
chr1	75601001	75602000	0.80485	0.912908	0.108058	2.91737e-09	5.91319e-08	Hyper-methylation	CGI,CGIshore
chr1	75601001	75602000	0.80485	0.912908	0.108058	2.91737e-09	5.91319e-08	Hyper-methylation	intron,promoter	LHX8
chr1	209529001	209530000	0.876761	0.71885	-0.157911	1.30968e-06	1.48548e-05	Hypo-methylation	intergenic
chr1	109806001	109807000	0.357895	0.564327	0.206433	4.47564e-06	4.4189e-05	Hyper-methylation	exon,intron,promoter	CELSR2
chr1	27227001	27228000	0.372168	0.174556	-0.197612	1.25123e-08	2.24833e-07	Hypo-methylation	CGI,CGIshore
chr1	27227001	27228000	0.372168	0.174556	-0.197612	1.25123e-08	2.24833e-07	Hypo-methylation	repeat
chr1	27227001	27228000	0.372168	0.174556	-0.197612	1.25123e-08	2.24833e-07	Hypo-methylation	promoter	GPATCH3
chr1	27227001	27228000	0.372168	0.174556	-0.197612	1.25123e-08	2.24833e-07	Hypo-methylation	intron	NUDC
chr1	27227001	27228000	0.372168	0.174556	-0.197612	1.25123e-08	2.24833e-07	Hypo-methylation	repeat
chr1	152506001	152507000	0.460674	0.172897	-0.287777	1.06449e-30	2.55844e-28	Hypo-methylation	intergenic
chr1	114649001	114650000	0.0864198	0.385714	0.299295	7.2676e-08	1.1119e-06	Hyper-methylation	intron	SYT6
chr1	50579001	50580000	0.363636	0	-0.363636	0.0005153	0.00272729	Hypo-methylation	promoter	RP11-492I2.1
chr1	50579001	50580000	0.363636	0	-0.363636	0.0005153	0.00272729	Hypo-methylation	intron	ELAVL4
chr1	11727001	11728000	0.5	0.157895	-0.342105	0.000429226	0.00233917	Hypo-methylation	intron,promoter	FBXO6
chr1	11727001	11728000	0.5	0.157895	-0.342105	0.000429226	0.00233917	Hypo-methylation	repeat
chr1	11727001	11728000	0.5	0.157895	-0.342105	0.000429226	0.00233917	Hypo-methylation	CGIshelf
chr1	207195001	207196000	0.853211	0.555556	-0.297655	8.43926e-08	1.27201e-06	Hypo-methylation	exon,utr3	C1orf116
chr1	49938001	49939000	0	0.121622	0.121622	0.00270805	0.0109405	Hyper-methylation	intron	AGBL4
chr1	49938001	49939000	0	0.121622	0.121622	0.00270805	0.0109405	Hyper-methylation	promoter	AGBL4-IT1
chr1	49938001	49939000	0	0.121622	0.121622	0.00270805	0.0109405	Hyper-methylation	repeat
chr1	2187001	2188000	0.47	0.12766	-0.34234	1.04627e-07	1.54465e-06	Hypo-methylation	intron	SKI
chr1	62319001	62320000	0.4	0.85	0.45	0.00492941	0.0179368	Hyper-methylation	intron	INADL
chr1	26675001	26676000	0.0862069	0.429487	0.34328	3.30437e-23	4.32889e-21	Hyper-methylation	intron	AIM1L
chr1	26675001	26676000	0.0862069	0.429487	0.34328	3.30437e-23	4.32889e-21	Hyper-methylation	CGIshelf
chr1	26675001	26676000	0.0862069	0.429487	0.34328	3.30437e-23	4.32889e-21	Hyper-methylation	promoter	RN7SL490P
chr1	26675001	26676000	0.0862069	0.429487	0.34328	3.30437e-23	4.32889e-21	Hyper-methylation	repeat
chr1	116518001	116519000	0.551971	0.288509	-0.263463	9.50737e-23	1.20491e-20	Hypo-methylation	intergenic
chr1	116518001	116519000	0.551971	0.288509	-0.263463	9.50737e-23	1.20491e-20	Hypo-methylation	promoter	SLC22A15
chr1	116518001	116519000	0.551971	0.288509	-0.263463	9.50737e-23	1.20491e-20	Hypo-methylation	repeat
chr1	116518001	116519000	0.551971	0.288509	-0.263463	9.50737e-23	1.20491e-20	Hypo-methylation	CGI,CGIshore
chr1	153230001	153231000	0	0.333333	0.333333	2.00812e-05	0.000166643	Hyper-methylation	repeat
chr1	153230001	153231000	0	0.333333	0.333333	2.00812e-05	0.000166643	Hyper-methylation	intergenic
chr1	153230001	153231000	0	0.333333	0.333333	2.00812e-05	0.000166643	Hyper-methylation	promoter	LOR
chr1	27684001	27685000	0.746667	0.578415	-0.168252	6.08876e-06	5.80868e-05	Hypo-methylation	exon,intron,promoter	MAP3K6
chr1	27684001	27685000	0.746667	0.578415	-0.168252	6.08876e-06	5.80868e-05	Hypo-methylation	CGIshore
chr1	27684001	27685000	0.746667	0.578415	-0.168252	6.08876e-06	5.80868e-05	Hypo-methylation	CGIshelf
chr1	171227001	171228000	0.810345	0.613793	-0.196552	7.52894e-07	9.08068e-06	Hypo-methylation	exon,intron,utr5,promoter	FMO1
chr1	87793001	87794000	0.715278	0.307385	-0.407893	4.07836e-29	8.84515e-27	Hypo-methylation	intergenic
chr1	87793001	87794000	0.715278	0.307385	-0.407893	4.07836e-29	8.84515e-27	Hypo-methylation	CGI,CGIshore
chr1	87793001	87794000	0.715278	0.307385	-0.407893	4.07836e-29	8.84515e-27	Hypo-methylation	promoter	LMO4
chr1	87793001	87794000	0.715278	0.307385	-0.407893	4.07836e-29	8.84515e-27	Hypo-methylation	CGIshelf
chr1	2796001	2797000	0.191083	0.0188679	-0.172215	0.000364402	0.0020335	Hypo-methylation	intergenic
chr1	244281001	244282000	0	0.214286	0.214286	1.99613e-06	2.15739e-05	Hyper-methylation	intergenic
chr1	231561001	231562000	0.936893	0.784404	-0.15249	3.63236e-06	3.66876e-05	Hypo-methylation	intergenic
chr1	231561001	231562000	0.936893	0.784404	-0.15249	3.63236e-06	3.66876e-05	Hypo-methylation	promoter	EGLN1
chr1	231561001	231562000	0.936893	0.784404	-0.15249	3.63236e-06	3.66876e-05	Hypo-methylation	CGIshelf
chr1	4830001	4831000	0.483146	0.8125	0.329354	0.000826282	0.00406779	Hyper-methylation	intron	AJAP1
chr1	4830001	4831000	0.483146	0.8125	0.329354	0.000826282	0.00406779	Hyper-methylation	CGIshore,CGIshelf
chr1	36546001	36547000	0.950156	0.625	-0.325156	1.65452e-27	3.11104e-25	Hypo-methylation	exon,promoter	RP4-665N4.4
chr1	36546001	36547000	0.950156	0.625	-0.325156	1.65452e-27	3.11104e-25	Hypo-methylation	CGIshelf
chr1	74622001	74623000	0.307692	0.0263158	-0.281377	0.000401148	0.00220806	Hypo-methylation	intron,promoter	LRRIQ3
chr1	233496001	233497000	0.62963	0.934783	0.305153	0.00111709	0.0052366	Hyper-methylation	intron	MLK4
chr1	233496001	233497000	0.62963	0.934783	0.305153	0.00111709	0.0052366	Hyper-methylation	CGIshore
chr1	26574001	26575000	0.933333	0.25	-0.683333	4.10435e-05	0.00031082	Hypo-methylation	repeat
chr1	26574001	26575000	0.933333	0.25	-0.683333	4.10435e-05	0.00031082	Hypo-methylation	intron	CEP85
chr1	66376001	66377000	0.0625	0.571429	0.508929	1.33781e-11	4.04498e-10	Hyper-methylation	repeat
chr1	66376001	66377000	0.0625	0.571429	0.508929	1.33781e-11	4.04498e-10	Hyper-methylation	intron	PDE4B
chr1	37549001	37550000	0.305085	0.795775	0.49069	4.6618e-16	2.769e-14	Hyper-methylation	intergenic
chr1	37549001	37550000	0.305085	0.795775	0.49069	4.6618e-16	2.769e-14	Hyper-methylation	repeat
chr1	184122001	184123000	0.191304	0.495455	0.30415	2.39924e-08	4.06548e-07	Hyper-methylation	intergenic
chr1	184122001	184123000	0.191304	0.495455	0.30415	2.39924e-08	4.06548e-07	Hyper-methylation	repeat
chr1	232697001	232698000	0.807018	0.92638	0.119363	0.0164354	0.0471446	Hyper-methylation	intergenic
chr1	232697001	232698000	0.807018	0.92638	0.119363	0.0164354	0.0471446	Hyper-methylation	promoter	SIPA1L2
chr1	39325001	39326000	0.0948617	0.238827	0.143965	2.47059e-11	7.16897e-10	Hyper-methylation	CGI,CGIshore
chr1	39325001	39326000	0.0948617	0.238827	0.143965	2.47059e-11	7.16897e-10	Hyper-methylation	intergenic
chr1	39325001	39326000	0.0948617	0.238827	0.143965	2.47059e-11	7.16897e-10	Hyper-methylation	exon,intron,utr5,promoter	RRAGC
chr1	39325001	39326000	0.0948617	0.238827	0.143965	2.47059e-11	7.16897e-10	Hyper-methylation	exon,intron,promoter	RP5-864K19.4
chr1	228630001	228631000	0.105263	0.583333	0.47807	0.000743565	0.00371957	Hyper-methylation	CGIshelf
chr1	228630001	228631000	0.105263	0.583333	0.47807	0.000743565	0.00371957	Hyper-methylation	intergenic
chr1	168104001	168105000	0.655844	0.807175	0.151331	0.000102138	0.000684458	Hyper-methylation	intron,promoter	GPR161
chr1	168104001	168105000	0.655844	0.807175	0.151331	0.000102138	0.000684458	Hyper-methylation	repeat
chr1	168104001	168105000	0.655844	0.807175	0.151331	0.000102138	0.000684458	Hyper-methylation	CGIshore
chr1	201625001	201626000	0.92	0.453333	-0.466667	1.05635e-05	9.45519e-05	Hypo-methylation	intron	NAV1
chr1	53990001	53991000	0.881579	0.677305	-0.204274	1.00084e-06	1.17071e-05	Hypo-methylation	exon,intron	GLIS1
chr1	53990001	53991000	0.881579	0.677305	-0.204274	1.00084e-06	1.17071e-05	Hypo-methylation	repeat
chr1	231761001	231762000	0.27037	0.400943	0.130573	0.00247438	0.0101534	Hyper-methylation	intron	TSNAX-DISC1
chr1	231761001	231762000	0.27037	0.400943	0.130573	0.00247438	0.0101534	Hyper-methylation	repeat
chr1	231761001	231762000	0.27037	0.400943	0.130573	0.00247438	0.0101534	Hyper-methylation	promoter	DISC1
chr1	231761001	231762000	0.27037	0.400943	0.130573	0.00247438	0.0101534	Hyper-methylation	CGIshore
chr1	232764001	232765000	0.475207	0.581749	0.106542	0.0164587	0.0471991	Hyper-methylation	intergenic
chr1	232764001	232765000	0.475207	0.581749	0.106542	0.0164587	0.0471991	Hyper-methylation	CGIshore
chr1	15782001	15783000	0.0441176	0.170103	0.125985	5.73951e-06	5.51496e-05	Hyper-methylation	promoter	CELA2A
chr1	15782001	15783000	0.0441176	0.170103	0.125985	5.73951e-06	5.51496e-05	Hyper-methylation	intergenic
chr1	15782001	15783000	0.0441176	0.170103	0.125985	5.73951e-06	5.51496e-05	Hyper-methylation	repeat
chr1	232861001	232862000	0.529412	0.0588235	-0.470588	7.36955e-14	3.16571e-12	Hypo-methylation	intergenic
chr1	30559001	30560000	0.871921	0.655172	-0.216749	4.8295e-07	6.10918e-06	Hypo-methylation	intergenic
chr1	178575001	178576000	0.807692	0.408163	-0.399529	2.79478e-05	0.000222437	Hypo-methylation	intergenic
chr1	233748001	233749000	0.691892	0.524887	-0.167005	0.000582189	0.0030253	Hypo-methylation	intergenic
chr1	233748001	233749000	0.691892	0.524887	-0.167005	0.000582189	0.0030253	Hypo-methylation	repeat
chr1	233748001	233749000	0.691892	0.524887	-0.167005	0.000582189	0.0030253	Hypo-methylation	promoter	KCNK1
chr1	233748001	233749000	0.691892	0.524887	-0.167005	0.000582189	0.0030253	Hypo-methylation	CGIshore
chr1	184591001	184592000	0.56391	0.783784	0.219874	7.46942e-05	0.000523276	Hyper-methylation	exon,utr3	C1orf21
chr1	242371001	242372000	0.810526	0.932039	0.121513	0.00923248	0.0298248	Hyper-methylation	intron	PLD5
chr1	242371001	242372000	0.810526	0.932039	0.121513	0.00923248	0.0298248	Hyper-methylation	intron	RP11-561I11.3
chr1	242371001	242372000	0.810526	0.932039	0.121513	0.00923248	0.0298248	Hyper-methylation	repeat
chr1	242371001	242372000	0.810526	0.932039	0.121513	0.00923248	0.0298248	Hyper-methylation	intron	RP11-561I11.4
chr1	113750001	113751000	0.734694	0.945946	0.211252	0.00671235	0.0230652	Hyper-methylation	intergenic
chr1	113750001	113751000	0.734694	0.945946	0.211252	0.00671235	0.0230652	Hyper-methylation	repeat
chr1	3515001	3516000	0.896373	0.722222	-0.174151	8.71942e-06	7.99011e-05	Hypo-methylation	CGIshelf
chr1	3515001	3516000	0.896373	0.722222	-0.174151	8.71942e-06	7.99011e-05	Hypo-methylation	intron	MEGF6
chr1	237962001	237963000	0.931034	0.731844	-0.199191	8.1232e-08	1.22914e-06	Hypo-methylation	intron,promoter	RYR2
chr1	201797001	201798000	0.826377	0.639316	-0.187061	2.2008e-13	8.79997e-12	Hypo-methylation	intron	IPO9-AS1
chr1	201797001	201798000	0.826377	0.639316	-0.187061	2.2008e-13	8.79997e-12	Hypo-methylation	promoter	IPO9
chr1	201797001	201798000	0.826377	0.639316	-0.187061	2.2008e-13	8.79997e-12	Hypo-methylation	CGIshore
chr1	183910001	183911000	0.618774	0.447266	-0.171508	3.00726e-08	4.99347e-07	Hypo-methylation	intron,promoter	COLGALT2
chr1	41290001	41291000	0.733333	0.853801	0.120468	0.00730076	0.0246926	Hyper-methylation	intron	KCNQ4
chr1	156460001	156461000	0.149123	0.53012	0.380998	2.04909e-11	6.00301e-10	Hyper-methylation	exon,intron,utr5,promoter	MEF2D
chr1	3343001	3344000	0.861893	0.649215	-0.212678	3.07437e-12	1.03569e-10	Hypo-methylation	intron	PRDM16
chr1	3343001	3344000	0.861893	0.649215	-0.212678	3.07437e-12	1.03569e-10	Hypo-methylation	CGIshore
chr1	4567001	4568000	0.338542	0.163934	-0.174607	8.67451e-05	0.00059434	Hypo-methylation	repeat
chr1	4567001	4568000	0.338542	0.163934	-0.174607	8.67451e-05	0.00059434	Hypo-methylation	intergenic
chr1	2486001	2487000	0.683761	0.420849	-0.262911	5.38155e-09	1.03853e-07	Hypo-methylation	exon,intron,promoter	RP3-395M20.8
chr1	2486001	2487000	0.683761	0.420849	-0.262911	5.38155e-09	1.03853e-07	Hypo-methylation	promoter	TNFRSF14
chr1	2486001	2487000	0.683761	0.420849	-0.262911	5.38155e-09	1.03853e-07	Hypo-methylation	T_DRM
chr1	16090001	16091000	0.656863	0.355072	-0.30179	3.17746e-06	3.2579e-05	Hypo-methylation	exon,intron,utr5,promoter	FBLIM1
chr1	16090001	16091000	0.656863	0.355072	-0.30179	3.17746e-06	3.2579e-05	Hypo-methylation	repeat
chr1	224752001	224753000	0.587097	0.756579	0.169482	0.00149927	0.00669332	Hyper-methylation	intron,promoter	CNIH3
chr1	179562001	179563000	0.802326	0.522222	-0.280103	1.09402e-09	2.38769e-08	Hypo-methylation	exon	TDRD5
chr1	179562001	179563000	0.802326	0.522222	-0.280103	1.09402e-09	2.38769e-08	Hypo-methylation	CGIshore
chr1	159158001	159159000	0.613707	0.735099	0.121392	0.00120793	0.00558821	Hyper-methylation	CGI,CGIshore
chr1	159158001	159159000	0.613707	0.735099	0.121392	0.00120793	0.00558821	Hyper-methylation	intron	CADM3
chr1	3023001	3024000	0.9	0.384615	-0.515385	0.00018991	0.00116583	Hypo-methylation	intron	PRDM16
chr1	163131001	163132000	0.411765	0.896104	0.484339	2.14014e-20	2.12515e-18	Hyper-methylation	repeat
chr1	163131001	163132000	0.411765	0.896104	0.484339	2.14014e-20	2.12515e-18	Hyper-methylation	promoter	RP11-267N12.1
chr1	163131001	163132000	0.411765	0.896104	0.484339	2.14014e-20	2.12515e-18	Hyper-methylation	intron	RGS5
chr1	163131001	163132000	0.411765	0.896104	0.484339	2.14014e-20	2.12515e-18	Hyper-methylation	repeat
chr1	217958001	217959000	0.583333	0.890909	0.307576	0.000692939	0.0035042	Hyper-methylation	intron	SPATA17
chr1	217958001	217959000	0.583333	0.890909	0.307576	0.000692939	0.0035042	Hyper-methylation	repeat
chr1	217958001	217959000	0.583333	0.890909	0.307576	0.000692939	0.0035042	Hyper-methylation	exon,promoter	RP11-415L24.1
chr1	120530001	120531000	0.921053	0.581818	-0.339234	0.000143446	0.000916858	Hypo-methylation	intron	NOTCH2
chr1	120530001	120531000	0.921053	0.581818	-0.339234	0.000143446	0.000916858	Hypo-methylation	repeat
chr1	18155001	18156000	0.3125	0.671429	0.358929	2.69501e-05	0.0002155	Hyper-methylation	intergenic
chr1	18155001	18156000	0.3125	0.671429	0.358929	2.69501e-05	0.0002155	Hyper-methylation	CGIshelf
chr1	18155001	18156000	0.3125	0.671429	0.358929	2.69501e-05	0.0002155	Hyper-methylation	repeat
chr1	57757001	57758000	0.025641	0.133858	0.108217	0.00473874	0.0173614	Hyper-methylation	intron,promoter	DAB1
chr1	247636001	247637000	0.0178571	0.276596	0.258739	5.08038e-05	0.000374308	Hyper-methylation	intergenic
chr1	59043001	59044000	0.49661	0.0157303	-0.48088	3.61761e-79	1.22293e-75	Hypo-methylation	intergenic
chr1	59043001	59044000	0.49661	0.0157303	-0.48088	3.61761e-79	1.22293e-75	Hypo-methylation	repeat
chr1	59043001	59044000	0.49661	0.0157303	-0.48088	3.61761e-79	1.22293e-75	Hypo-methylation	CGI,CGIshore
chr1	59043001	59044000	0.49661	0.0157303	-0.48088	3.61761e-79	1.22293e-75	Hypo-methylation	exon,utr5,promoter	TACSTD2
chr1	201440001	201441000	0.639344	0.307692	-0.331652	0.000382555	0.0021205	Hypo-methylation	CGIshore,CGIshelf
chr1	201440001	201441000	0.639344	0.307692	-0.331652	0.000382555	0.0021205	Hypo-methylation	intergenic
chr1	24117001	24118000	0.481013	0.202559	-0.278454	4.71036e-14	2.08861e-12	Hypo-methylation	repeat
chr1	24117001	24118000	0.481013	0.202559	-0.278454	4.71036e-14	2.08861e-12	Hypo-methylation	repeat
chr1	24117001	24118000	0.481013	0.202559	-0.278454	4.71036e-14	2.08861e-12	Hypo-methylation	exon,intron,utr5,promoter	LYPLA2
chr1	24117001	24118000	0.481013	0.202559	-0.278454	4.71036e-14	2.08861e-12	Hypo-methylation	CGI,CGIshore
chr1	24117001	24118000	0.481013	0.202559	-0.278454	4.71036e-14	2.08861e-12	Hypo-methylation	intergenic
chr1	64409001	64410000	0.666667	0.959184	0.292517	6.53172e-05	0.000465769	Hyper-methylation	intron	ROR1
chr1	159037001	159038000	0	0.444444	0.444444	0.000887383	0.00431911	Hyper-methylation	intron	AIM2
chr1	159037001	159038000	0	0.444444	0.444444	0.000887383	0.00431911	Hyper-methylation	repeat
chr1	172312001	172313000	0.785714	0.142857	-0.642857	0.000377222	0.00209497	Hypo-methylation	intron	DNM3
chr1	175525001	175526000	0.519337	0.207792	-0.311545	1.89215e-06	2.05744e-05	Hypo-methylation	intron	TNR
chr1	175525001	175526000	0.519337	0.207792	-0.311545	1.89215e-06	2.05744e-05	Hypo-methylation	exon,intron,promoter	TNR-IT1
chr1	175525001	175526000	0.519337	0.207792	-0.311545	1.89215e-06	2.05744e-05	Hypo-methylation	repeat
chr1	61371001	61372000	0.0833333	0.5	0.416667	0.000364294	0.00203297	Hyper-methylation	intron	NFIA
chr1	61418001	61419000	0.505376	0.232558	-0.272818	0.000139202	0.000893846	Hypo-methylation	exon,intron,promoter	RP4-668G5.1
chr1	61418001	61419000	0.505376	0.232558	-0.272818	0.000139202	0.000893846	Hypo-methylation	intron	NFIA
chr1	183442001	183443000	0.150442	0.417808	0.267366	1.80414e-06	1.9707e-05	Hyper-methylation	promoter	SMG7-AS1
chr1	183442001	183443000	0.150442	0.417808	0.267366	1.80414e-06	1.9707e-05	Hyper-methylation	CGI,CGIshore
chr1	183442001	183443000	0.150442	0.417808	0.267366	1.80414e-06	1.9707e-05	Hyper-methylation	exon,intron,utr5,promoter	SMG7
chr1	154166001	154167000	0.251397	0.47343	0.222033	5.47504e-06	5.28646e-05	Hyper-methylation	promoter	MIR190B
chr1	154166001	154167000	0.251397	0.47343	0.222033	5.47504e-06	5.28646e-05	Hyper-methylation	exon,intron,utr5,promoter	TPM3
chr1	221885001	221886000	0.47541	0.711538	0.236129	0.0105175	0.0331046	Hyper-methylation	intron,promoter	DUSP10
chr1	152958001	152959000	0.0338983	0.294118	0.260219	1.67446e-05	0.000142084	Hyper-methylation	exon,utr3	SPRR1A
chr1	98513001	98514000	0.367257	0.192308	-0.174949	1.53967e-05	0.000131914	Hypo-methylation	CGIshore,CGIshelf
chr1	98513001	98514000	0.367257	0.192308	-0.174949	1.53967e-05	0.000131914	Hypo-methylation	intron	MIR137HG
chr1	27814001	27815000	0.607692	0.217228	-0.390464	2.63116e-14	1.20162e-12	Hypo-methylation	intron	WASF2
chr1	27814001	27815000	0.607692	0.217228	-0.390464	2.63116e-14	1.20162e-12	Hypo-methylation	CGIshore,CGIshelf
chr1	16292001	16293000	0.88535	0.553571	-0.331779	6.1423e-13	2.30433e-11	Hypo-methylation	intron	ZBTB17
chr1	10091001	10092000	0.625954	0.94702	0.321066	4.03516e-12	1.32884e-10	Hyper-methylation	intergenic
chr1	10091001	10092000	0.625954	0.94702	0.321066	4.03516e-12	1.32884e-10	Hyper-methylation	CGIshore
chr1	10091001	10092000	0.625954	0.94702	0.321066	4.03516e-12	1.32884e-10	Hyper-methylation	promoter	UBE4B
chr1	102308001	102309000	0.77381	0.329412	-0.444398	5.85172e-17	3.90709e-15	Hypo-methylation	intron	OLFM3
chr1	8087001	8088000	0.180108	0.292746	0.112639	0.000251501	0.00148343	Hyper-methylation	promoter	ERRFI1
chr1	8087001	8088000	0.180108	0.292746	0.112639	0.000251501	0.00148343	Hyper-methylation	CGIshore
chr1	8087001	8088000	0.180108	0.292746	0.112639	0.000251501	0.00148343	Hyper-methylation	exon,intron	RP11-431K24.1
chr1	20802001	20803000	0.0869565	0.231481	0.144525	0.000332828	0.00188237	Hyper-methylation	intergenic
chr1	20802001	20803000	0.0869565	0.231481	0.144525	0.000332828	0.00188237	Hyper-methylation	repeat
chr1	102357001	102358000	0.982456	0.541667	-0.440789	3.41532e-10	8.16733e-09	Hypo-methylation	promoter	DNAJA1P5
chr1	102357001	102358000	0.982456	0.541667	-0.440789	3.41532e-10	8.16733e-09	Hypo-methylation	intron	OLFM3
chr1	182423001	182424000	0.0434783	0.258065	0.214586	0.00151468	0.00675201	Hyper-methylation	intron,promoter	RGSL1
chr1	219213001	219214000	0.371429	0.704545	0.333117	0.00285624	0.0114343	Hyper-methylation	repeat
chr1	219213001	219214000	0.371429	0.704545	0.333117	0.00285624	0.0114343	Hyper-methylation	intergenic
chr1	11194001	11195000	0.027027	0.287879	0.260852	5.26729e-06	5.10871e-05	Hyper-methylation	intron	MTOR
chr1	161553001	161554000	0.216216	0.765957	0.549741	2.66603e-07	3.58475e-06	Hyper-methylation	intron	FCGR3A
chr1	161553001	161554000	0.216216	0.765957	0.549741	2.66603e-07	3.58475e-06	Hyper-methylation	intron	RP11-25K21.6
chr1	161553001	161554000	0.216216	0.765957	0.549741	2.66603e-07	3.58475e-06	Hyper-methylation	intron	FCGR2B
chr1	161553001	161554000	0.216216	0.765957	0.549741	2.66603e-07	3.58475e-06	Hyper-methylation	exon,intron,promoter	FCGR2C
chr1	210109001	210110000	0.8125	0.962963	0.150463	0.000632218	0.0032429	Hyper-methylation	promoter	SYT14
chr1	210109001	210110000	0.8125	0.962963	0.150463	0.000632218	0.0032429	Hyper-methylation	CGIshore,CGIshelf
chr1	210109001	210110000	0.8125	0.962963	0.150463	0.000632218	0.0032429	Hyper-methylation	intergenic
chr1	210109001	210110000	0.8125	0.962963	0.150463	0.000632218	0.0032429	Hyper-methylation	repeat
chr1	42605001	42606000	0.75	0.272727	-0.477273	2.81865e-09	5.72744e-08	Hypo-methylation	promoter	RP11-319C21.1
chr1	42605001	42606000	0.75	0.272727	-0.477273	2.81865e-09	5.72744e-08	Hypo-methylation	repeat
chr1	42605001	42606000	0.75	0.272727	-0.477273	2.81865e-09	5.72744e-08	Hypo-methylation	intergenic
chr1	190195001	190196000	0.52	0.921053	0.401053	0.000232253	0.00138519	Hyper-methylation	exon,intron,promoter	BRINP3
chr1	219383001	219384000	0.735714	0.119205	-0.616509	5.93392e-29	1.27099e-26	Hypo-methylation	exon,intron,promoter	LYPLAL1
chr1	249128001	249129000	0.978022	0.306667	-0.671355	4.77517e-23	6.18794e-21	Hypo-methylation	CGIshelf
chr1	249128001	249129000	0.978022	0.306667	-0.671355	4.77517e-23	6.18794e-21	Hypo-methylation	intergenic
chr1	172674001	172675000	0.238095	0.549451	0.311355	2.11596e-05	0.00017451	Hyper-methylation	intergenic
chr1	236293001	236294000	0.464286	0.897436	0.43315	8.52349e-05	0.000585437	Hyper-methylation	repeat
chr1	236293001	236294000	0.464286	0.897436	0.43315	8.52349e-05	0.000585437	Hyper-methylation	intergenic
chr1	212996001	212997000	0.521277	0.28169	-0.239586	8.72277e-07	1.03567e-05	Hypo-methylation	intergenic
chr1	212996001	212997000	0.521277	0.28169	-0.239586	8.72277e-07	1.03567e-05	Hypo-methylation	promoter	RP11-348H3.2
chr1	212996001	212997000	0.521277	0.28169	-0.239586	8.72277e-07	1.03567e-05	Hypo-methylation	repeat
chr1	111822001	111823000	0.00900901	0.133333	0.124324	7.12222e-05	0.000502052	Hyper-methylation	promoter	CHIAP2
chr1	111822001	111823000	0.00900901	0.133333	0.124324	7.12222e-05	0.000502052	Hyper-methylation	intergenic
chr1	221062001	221063000	0.748571	0.905882	0.157311	3.6893e-07	4.79961e-06	Hyper-methylation	repeat
chr1	221062001	221063000	0.748571	0.905882	0.157311	3.6893e-07	4.79961e-06	Hyper-methylation	CGIshore
chr1	221062001	221063000	0.748571	0.905882	0.157311	3.6893e-07	4.79961e-06	Hyper-methylation	intergenic
chr1	221062001	221063000	0.748571	0.905882	0.157311	3.6893e-07	4.79961e-06	Hyper-methylation	CGIshore,CGIshelf
chr1	155755001	155756000	0.675	0.955556	0.280556	0.00042714	0.00232936	Hyper-methylation	exon,intron,promoter	GON4L
chr1	145016001	145017000	0.359375	0.712329	0.352954	2.89171e-05	0.000229177	Hyper-methylation	promoter	RP11-326G21.1
chr1	145016001	145017000	0.359375	0.712329	0.352954	2.89171e-05	0.000229177	Hyper-methylation	exon,intron,utr3,promoter	PDE4DIP
chr1	145016001	145017000	0.359375	0.712329	0.352954	2.89171e-05	0.000229177	Hyper-methylation	repeat
chr1	162667001	162668000	0.679487	0.131868	-0.547619	5.96026e-14	2.60202e-12	Hypo-methylation	intron	DDR2
chr1	3239001	3240000	0.422311	0.639118	0.216808	1.04469e-07	1.54247e-06	Hyper-methylation	intron	PRDM16
chr1	3239001	3240000	0.422311	0.639118	0.216808	1.04469e-07	1.54247e-06	Hyper-methylation	CGI,CGIshore
chr1	215259001	215260000	0.512422	0.818182	0.305759	8.74284e-14	3.71661e-12	Hyper-methylation	CGIshelf
chr1	215259001	215260000	0.512422	0.818182	0.305759	8.74284e-14	3.71661e-12	Hyper-methylation	exon,intron,utr5	KCNK2
chr1	2756001	2757000	0.657895	0.0222222	-0.635673	2.20051e-11	6.43085e-10	Hypo-methylation	intergenic
chr1	2756001	2757000	0.657895	0.0222222	-0.635673	2.20051e-11	6.43085e-10	Hypo-methylation	repeat
chr1	228649001	228650000	0.42446	0.819277	0.394817	4.43906e-13	1.69938e-11	Hyper-methylation	intergenic
chr1	228649001	228650000	0.42446	0.819277	0.394817	4.43906e-13	1.69938e-11	Hyper-methylation	promoter	MIR4666A
chr1	228649001	228650000	0.42446	0.819277	0.394817	4.43906e-13	1.69938e-11	Hyper-methylation	CGIshore,CGIshelf
chr1	228649001	228650000	0.42446	0.819277	0.394817	4.43906e-13	1.69938e-11	Hyper-methylation	CGIshelf
chr1	247542001	247543000	0.952381	0.678363	-0.274018	1.50843e-06	1.68078e-05	Hypo-methylation	intergenic
chr1	247542001	247543000	0.952381	0.678363	-0.274018	1.50843e-06	1.68078e-05	Hypo-methylation	repeat
chr1	72058001	72059000	0.232558	0.478261	0.245703	0.0148198	0.0434622	Hyper-methylation	exon,intron	NEGR1
chr1	27240001	27241000	0.853107	0.677193	-0.175914	1.4592e-05	0.000125754	Hypo-methylation	exon,utr5,promoter	NR0B2
chr1	27240001	27241000	0.853107	0.677193	-0.175914	1.4592e-05	0.000125754	Hypo-methylation	intron	NUDC
chr1	6580001	6581000	0.438538	0.609195	0.170657	5.13673e-05	0.000377887	Hyper-methylation	exon,utr5,promoter	PLEKHG5
chr1	6580001	6581000	0.438538	0.609195	0.170657	5.13673e-05	0.000377887	Hyper-methylation	repeat
chr1	6580001	6581000	0.438538	0.609195	0.170657	5.13673e-05	0.000377887	Hyper-methylation	intergenic
chr1	219834001	219835000	0.684039	0.207101	-0.476938	3.03723e-24	4.40166e-22	Hypo-methylation	intergenic
chr1	1851001	1852000	0.659574	0.876404	0.21683	6.33219e-07	7.77416e-06	Hyper-methylation	intergenic
chr1	1851001	1852000	0.659574	0.876404	0.21683	6.33219e-07	7.77416e-06	Hyper-methylation	CGI,CGIshore
chr1	1851001	1852000	0.659574	0.876404	0.21683	6.33219e-07	7.77416e-06	Hyper-methylation	promoter	TMEM52
chr1	8941001	8942000	0.772727	0.507246	-0.265481	0.00049671	0.00264457	Hypo-methylation	intergenic
chr1	8941001	8942000	0.772727	0.507246	-0.265481	0.00049671	0.00264457	Hypo-methylation	promoter	ENO1
chr1	8941001	8942000	0.772727	0.507246	-0.265481	0.00049671	0.00264457	Hypo-methylation	CGIshore,CGIshelf
chr1	10010001	10011000	0.578512	0.342105	-0.236407	0.000261148	0.00153179	Hypo-methylation	intron	NMNAT1
chr1	161680001	161681000	0.371429	0.0149254	-0.356503	8.14621e-09	1.51999e-07	Hypo-methylation	intron,promoter	FCRLA
chr1	161680001	161681000	0.371429	0.0149254	-0.356503	8.14621e-09	1.51999e-07	Hypo-methylation	repeat
chr1	196030001	196031000	0.292683	0.9	0.607317	1.03003e-10	2.69924e-09	Hyper-methylation	repeat
chr1	196030001	196031000	0.292683	0.9	0.607317	1.03003e-10	2.69924e-09	Hyper-methylation	exon,promoter	RP11-476B1.1
chr1	196030001	196031000	0.292683	0.9	0.607317	1.03003e-10	2.69924e-09	Hyper-methylation	intergenic
chr1	217806001	217807000	0.463415	0.942308	0.478893	8.41109e-08	1.26813e-06	Hyper-methylation	intron	SPATA17
chr1	217806001	217807000	0.463415	0.942308	0.478893	8.41109e-08	1.26813e-06	Hyper-methylation	CGIshore,CGIshelf
chr1	217806001	217807000	0.463415	0.942308	0.478893	8.41109e-08	1.26813e-06	Hyper-methylation	repeat
chr1	217806001	217807000	0.463415	0.942308	0.478893	8.41109e-08	1.26813e-06	Hyper-methylation	promoter	GPATCH2
chr1	170502001	170503000	0.232227	0.660606	0.428379	2.74761e-17	1.91254e-15	Hyper-methylation	exon,intron	GORAB
chr1	170502001	170503000	0.232227	0.660606	0.428379	2.74761e-17	1.91254e-15	Hyper-methylation	promoter	RP11-576I22.2
chr1	26148001	26149000	0.724771	0.478346	-0.246424	9.27461e-15	4.51543e-13	Hypo-methylation	CGIshore
chr1	26148001	26149000	0.724771	0.478346	-0.246424	9.27461e-15	4.51543e-13	Hypo-methylation	promoter	RP1-317E23.3
chr1	26148001	26149000	0.724771	0.478346	-0.246424	9.27461e-15	4.51543e-13	Hypo-methylation	repeat
chr1	26148001	26149000	0.724771	0.478346	-0.246424	9.27461e-15	4.51543e-13	Hypo-methylation	promoter	AL020996.1
chr1	26148001	26149000	0.724771	0.478346	-0.246424	9.27461e-15	4.51543e-13	Hypo-methylation	exon,intron,utr5,promoter	MTFR1L
chr1	26148001	26149000	0.724771	0.478346	-0.246424	9.27461e-15	4.51543e-13	Hypo-methylation	repeat
chr1	26148001	26149000	0.724771	0.478346	-0.246424	9.27461e-15	4.51543e-13	Hypo-methylation	intron	RP1-317E23.6
chr1	26148001	26149000	0.724771	0.478346	-0.246424	9.27461e-15	4.51543e-13	Hypo-methylation	repeat
chr1	156818001	156819000	0.795181	0.941748	0.146567	0.000500759	0.00266239	Hyper-methylation	CGIshelf
chr1	156818001	156819000	0.795181	0.941748	0.146567	0.000500759	0.00266239	Hyper-methylation	intron	NTRK1
chr1	156818001	156819000	0.795181	0.941748	0.146567	0.000500759	0.00266239	Hyper-methylation	CGI,CGIshore
chr1	156818001	156819000	0.795181	0.941748	0.146567	0.000500759	0.00266239	Hyper-methylation	exon,intron	INSRR
chr1	206280001	206281000	0.596154	0.97619	0.380037	1.90347e-06	2.06874e-05	Hyper-methylation	exon,intron,promoter	C1orf186
chr1	215046001	215047000	0.242009	0.55597	0.313961	1.27578e-12	4.55227e-11	Hyper-methylation	repeat
chr1	215046001	215047000	0.242009	0.55597	0.313961	1.27578e-12	4.55227e-11	Hyper-methylation	CGIshore,CGIshelf
chr1	215046001	215047000	0.242009	0.55597	0.313961	1.27578e-12	4.55227e-11	Hyper-methylation	intergenic
chr1	169072001	169073000	0.848263	0.611498	-0.236765	1.69519e-19	1.53438e-17	Hypo-methylation	promoter	ATP1B1
chr1	169072001	169073000	0.848263	0.611498	-0.236765	1.69519e-19	1.53438e-17	Hypo-methylation	intergenic
chr1	169072001	169073000	0.848263	0.611498	-0.236765	1.69519e-19	1.53438e-17	Hypo-methylation	CGIshore,CGIshelf
chr1	169072001	169073000	0.848263	0.611498	-0.236765	1.69519e-19	1.53438e-17	Hypo-methylation	promoter	RP5-1018K9.1
chr1	75005001	75006000	0	0.272727	0.272727	0.000263013	0.00154116	Hyper-methylation	intron,promoter	TNNI3K
chr1	75005001	75006000	0	0.272727	0.272727	0.000263013	0.00154116	Hyper-methylation	repeat
chr1	75005001	75006000	0	0.272727	0.272727	0.000263013	0.00154116	Hyper-methylation	intron	FPGT-TNNI3K
chr1	75005001	75006000	0	0.272727	0.272727	0.000263013	0.00154116	Hyper-methylation	repeat
chr1	47514001	47515000	0.541667	0.805556	0.263889	0.0102464	0.0324248	Hyper-methylation	repeat
chr1	47514001	47515000	0.541667	0.805556	0.263889	0.0102464	0.0324248	Hyper-methylation	intron	CYP4X1
chr1	27049001	27050000	0.333333	0.0285714	-0.304762	0.00045683	0.00246413	Hypo-methylation	intron	ARID1A
chr1	166974001	166975000	0	0.272727	0.272727	0.00146833	0.00657842	Hyper-methylation	promoter	RNA5SP65
chr1	166974001	166975000	0	0.272727	0.272727	0.00146833	0.00657842	Hyper-methylation	intron,promoter	MAEL
chr1	34099001	34100000	0.478261	0.816901	0.338641	0.00101269	0.00482495	Hyper-methylation	CGI,CGIshore
chr1	34099001	34100000	0.478261	0.816901	0.338641	0.00101269	0.00482495	Hyper-methylation	exon,intron,utr5	CSMD2
chr1	177905001	177906000	0.0125	0.139665	0.127165	0.00026237	0.0015378	Hyper-methylation	intron,promoter	SEC16B
chr1	177905001	177906000	0.0125	0.139665	0.127165	0.00026237	0.0015378	Hyper-methylation	intron	RP4-798P15.3
chr1	224919001	224920000	0.462963	0.952381	0.489418	8.28942e-15	4.05994e-13	Hyper-methylation	repeat
chr1	224919001	224920000	0.462963	0.952381	0.489418	8.28942e-15	4.05994e-13	Hyper-methylation	intron	CNIH3
chr1	224919001	224920000	0.462963	0.952381	0.489418	8.28942e-15	4.05994e-13	Hyper-methylation	promoter	RP11-3L21.2
chr1	116907001	116908000	0.857143	0.384615	-0.472527	9.71298e-05	0.000655413	Hypo-methylation	intergenic
chr1	155531001	155532000	0	0.28	0.28	4.2733e-08	6.87118e-07	Hyper-methylation	CGI,CGIshore
chr1	155531001	155532000	0	0.28	0.28	4.2733e-08	6.87118e-07	Hyper-methylation	exon,promoter	ASH1L-AS1
chr1	155531001	155532000	0	0.28	0.28	4.2733e-08	6.87118e-07	Hyper-methylation	exon,intron,utr5	ASH1L
chr1	44596001	44597000	0.744	0.880435	0.136435	0.0107964	0.0337917	Hyper-methylation	intron	KLF17
chr1	205042001	205043000	0.863636	0.65625	-0.207386	2.29763e-05	0.000187356	Hypo-methylation	CGIshelf
chr1	205042001	205043000	0.863636	0.65625	-0.207386	2.29763e-05	0.000187356	Hypo-methylation	exon,utr3	CNTN2
chr1	177954001	177955000	0.175439	0.388889	0.21345	0.000357484	0.00200055	Hyper-methylation	promoter	SEC16B
chr1	177954001	177955000	0.175439	0.388889	0.21345	0.000357484	0.00200055	Hyper-methylation	exon,intron	RP4-798P15.3
chr1	37914001	37915000	0.49697	0.705202	0.208233	8.60292e-05	0.000590163	Hyper-methylation	intergenic
chr1	86078001	86079000	0.880597	0.52381	-0.356787	3.59851e-05	0.00027707	Hypo-methylation	CGIshelf
chr1	86078001	86079000	0.880597	0.52381	-0.356787	3.59851e-05	0.00027707	Hypo-methylation	repeat
chr1	86078001	86079000	0.880597	0.52381	-0.356787	3.59851e-05	0.00027707	Hypo-methylation	intergenic
chr1	11162001	11163000	0.836601	0.939189	0.102588	0.00417618	0.0156514	Hyper-methylation	CGIshore,CGIshelf
chr1	11162001	11163000	0.836601	0.939189	0.102588	0.00417618	0.0156514	Hyper-methylation	exon	RP4-635E18.6
chr1	11162001	11163000	0.836601	0.939189	0.102588	0.00417618	0.0156514	Hyper-methylation	repeat
chr1	11162001	11163000	0.836601	0.939189	0.102588	0.00417618	0.0156514	Hyper-methylation	intergenic
chr1	76820001	76821000	0.0897436	0.259259	0.169516	0.00929914	0.0299984	Hyper-methylation	promoter	RP11-335E14.1
chr1	76820001	76821000	0.0897436	0.259259	0.169516	0.00929914	0.0299984	Hyper-methylation	intron	ST6GALNAC3
chr1	76820001	76821000	0.0897436	0.259259	0.169516	0.00929914	0.0299984	Hyper-methylation	repeat
chr1	5080001	5081000	0.175	0	-0.175	3.28509e-05	0.000255971	Hypo-methylation	intergenic
chr1	178513001	178514000	0.725	0.549505	-0.175495	0.000121524	0.000795342	Hypo-methylation	intron,promoter	C1orf220
chr1	178513001	178514000	0.725	0.549505	-0.175495	0.000121524	0.000795342	Hypo-methylation	CGIshore
chr1	178513001	178514000	0.725	0.549505	-0.175495	0.000121524	0.000795342	Hypo-methylation	intron	C1ORF220
chr1	178513001	178514000	0.725	0.549505	-0.175495	0.000121524	0.000795342	Hypo-methylation	intron	TEX35
chr1	224761001	224762000	0.377698	0.622581	0.244883	2.52737e-09	5.18213e-08	Hyper-methylation	intron	CNIH3
chr1	224761001	224762000	0.377698	0.622581	0.244883	2.52737e-09	5.18213e-08	Hyper-methylation	promoter	AKR1B1P1
chr1	32715001	32716000	0.602564	0.778049	0.175485	6.77095e-08	1.0431e-06	Hyper-methylation	intergenic
chr1	32715001	32716000	0.602564	0.778049	0.175485	6.77095e-08	1.0431e-06	Hyper-methylation	promoter	LCK
chr1	32715001	32716000	0.602564	0.778049	0.175485	6.77095e-08	1.0431e-06	Hyper-methylation	CGIshore
chr1	32715001	32716000	0.602564	0.778049	0.175485	6.77095e-08	1.0431e-06	Hyper-methylation	repeat
chr1	110306001	110307000	0.626016	0.324561	-0.301455	7.37353e-16	4.24669e-14	Hypo-methylation	intron	RP4-735C1.4
chr1	110306001	110307000	0.626016	0.324561	-0.301455	7.37353e-16	4.24669e-14	Hypo-methylation	exon,intron,utr5,promoter	EPS8L3
chr1	110306001	110307000	0.626016	0.324561	-0.301455	7.37353e-16	4.24669e-14	Hypo-methylation	intron	GSTM5
chr1	112303001	112304000	0.981132	0.770833	-0.210299	0.000519583	0.00274669	Hypo-methylation	exon,intron,utr3,utr5,promoter	DDX20
chr1	10053001	10054000	0.721429	0.878261	0.156832	0.00172704	0.00753318	Hyper-methylation	repeat
chr1	10053001	10054000	0.721429	0.878261	0.156832	0.00172704	0.00753318	Hyper-methylation	repeat
chr1	10053001	10054000	0.721429	0.878261	0.156832	0.00172704	0.00753318	Hyper-methylation	intergenic
chr1	10053001	10054000	0.721429	0.878261	0.156832	0.00172704	0.00753318	Hyper-methylation	CGIshelf
chr1	871001	872000	0.364017	0.801008	0.436991	5.20032e-29	1.11849e-26	Hyper-methylation	CGIshelf
chr1	871001	872000	0.364017	0.801008	0.436991	5.20032e-29	1.11849e-26	Hyper-methylation	exon,intron	SAMD11
chr1	871001	872000	0.364017	0.801008	0.436991	5.20032e-29	1.11849e-26	Hyper-methylation	CGI,CGIshore
chr1	85100001	85101000	0.585635	0.311111	-0.274524	2.50918e-08	4.23011e-07	Hypo-methylation	intergenic
chr1	85100001	85101000	0.585635	0.311111	-0.274524	2.50918e-08	4.23011e-07	Hypo-methylation	repeat
chr1	85100001	85101000	0.585635	0.311111	-0.274524	2.50918e-08	4.23011e-07	Hypo-methylation	repeat
chr1	85100001	85101000	0.585635	0.311111	-0.274524	2.50918e-08	4.23011e-07	Hypo-methylation	intron,promoter	C1orf180
chr1	85100001	85101000	0.585635	0.311111	-0.274524	2.50918e-08	4.23011e-07	Hypo-methylation	repeat
chr1	3133001	3134000	0.227273	0.466216	0.238943	0.000711304	0.00358382	Hyper-methylation	intron	PRDM16
chr1	2823001	2824000	0.846154	0.530612	-0.315542	0.000223032	0.00133831	Hypo-methylation	intergenic
chr1	2823001	2824000	0.846154	0.530612	-0.315542	0.000223032	0.00133831	Hypo-methylation	repeat
chr1	2823001	2824000	0.846154	0.530612	-0.315542	0.000223032	0.00133831	Hypo-methylation	CGIshelf
chr1	167675001	167676000	0.230769	0.642857	0.412088	4.5041e-05	0.000337136	Hyper-methylation	exon,utr3	RCSD1
chr1	156378001	156379000	0.600985	0.869565	0.26858	1.25656e-09	2.715e-08	Hyper-methylation	exon,intron,promoter	C1orf61
chr1	48687001	48688000	0.243478	0.603604	0.360125	2.17175e-08	3.70992e-07	Hyper-methylation	intergenic
chr1	48687001	48688000	0.243478	0.603604	0.360125	2.17175e-08	3.70992e-07	Hyper-methylation	repeat
chr1	48687001	48688000	0.243478	0.603604	0.360125	2.17175e-08	3.70992e-07	Hyper-methylation	promoter	SLC5A9
chr1	48687001	48688000	0.243478	0.603604	0.360125	2.17175e-08	3.70992e-07	Hyper-methylation	repeat
chr1	48687001	48688000	0.243478	0.603604	0.360125	2.17175e-08	3.70992e-07	Hyper-methylation	repeat
chr1	12613001	12614000	0.791519	0.908127	0.116608	8.60471e-05	0.000590259	Hyper-methylation	intergenic
chr1	12613001	12614000	0.791519	0.908127	0.116608	8.60471e-05	0.000590259	Hyper-methylation	repeat
chr1	165329001	165330000	0.345946	0.539326	0.19338	0.000198232	0.00120971	Hyper-methylation	intergenic
chr1	165329001	165330000	0.345946	0.539326	0.19338	0.000198232	0.00120971	Hyper-methylation	repeat
chr1	165329001	165330000	0.345946	0.539326	0.19338	0.000198232	0.00120971	Hyper-methylation	CGIshelf
chr1	173523001	173524000	0.854545	0.55814	-0.296406	3.61952e-06	3.6577e-05	Hypo-methylation	promoter	RP3-436N22.3
chr1	173523001	173524000	0.854545	0.55814	-0.296406	3.61952e-06	3.6577e-05	Hypo-methylation	exon,intron	SLC9C2
chr1	173523001	173524000	0.854545	0.55814	-0.296406	3.61952e-06	3.6577e-05	Hypo-methylation	repeat
chr1	183317001	183318000	0.691176	0.931507	0.24033	0.000158706	0.0010007	Hyper-methylation	repeat
chr1	183317001	183318000	0.691176	0.931507	0.24033	0.000158706	0.0010007	Hyper-methylation	intron	NMNAT2
chr1	53861001	53862000	0.84127	0.95	0.10873	0.00712277	0.0241969	Hyper-methylation	repeat
chr1	53861001	53862000	0.84127	0.95	0.10873	0.00712277	0.0241969	Hyper-methylation	intergenic
chr1	38413001	38414000	0.696078	0.395918	-0.30016	1.48335e-10	3.78265e-09	Hypo-methylation	promoter	INPP5B
chr1	38413001	38414000	0.696078	0.395918	-0.30016	1.48335e-10	3.78265e-09	Hypo-methylation	repeat
chr1	38413001	38414000	0.696078	0.395918	-0.30016	1.48335e-10	3.78265e-09	Hypo-methylation	intergenic
chr1	38413001	38414000	0.696078	0.395918	-0.30016	1.48335e-10	3.78265e-09	Hypo-methylation	repeat
chr1	38413001	38414000	0.696078	0.395918	-0.30016	1.48335e-10	3.78265e-09	Hypo-methylation	repeat
chr1	225068001	225069000	0.0784314	0.390625	0.312194	5.68116e-05	0.000412436	Hyper-methylation	intergenic
chr1	225068001	225069000	0.0784314	0.390625	0.312194	5.68116e-05	0.000412436	Hyper-methylation	repeat
chr1	225068001	225069000	0.0784314	0.390625	0.312194	5.68116e-05	0.000412436	Hyper-methylation	repeat
chr1	158029001	158030000	0.718447	0.897638	0.179191	0.00044835	0.00242546	Hyper-methylation	intron	KIRREL
chr1	212464001	212465000	0.781646	0.397554	-0.384092	9.42426e-24	1.30486e-21	Hypo-methylation	repeat
chr1	212464001	212465000	0.781646	0.397554	-0.384092	9.42426e-24	1.30486e-21	Hypo-methylation	intron	PPP2R5A
chr1	230502001	230503000	0.286104	0.600551	0.314447	6.14902e-18	4.65607e-16	Hyper-methylation	repeat
chr1	230502001	230503000	0.286104	0.600551	0.314447	6.14902e-18	4.65607e-16	Hyper-methylation	intron	PGBD5
chr1	155699001	155700000	0.825688	0.390244	-0.435444	3.58149e-10	8.53536e-09	Hypo-methylation	intron	MSTO1
chr1	155699001	155700000	0.825688	0.390244	-0.435444	3.58149e-10	8.53536e-09	Hypo-methylation	exon,promoter	DAP3
chr1	155699001	155700000	0.825688	0.390244	-0.435444	3.58149e-10	8.53536e-09	Hypo-methylation	intron	MSTO2P
chr1	117882001	117883000	0.47561	0.030303	-0.445307	4.76641e-11	1.32143e-09	Hypo-methylation	intergenic
chr1	184559001	184560000	0.321875	0.465596	0.143721	6.37671e-05	0.000456264	Hyper-methylation	intron,promoter	C1orf21
chr1	95539001	95540000	0.647727	0.861702	0.213975	0.000666102	0.00339031	Hyper-methylation	intergenic
chr1	95539001	95540000	0.647727	0.861702	0.213975	0.000666102	0.00339031	Hyper-methylation	CGIshore
chr1	95539001	95540000	0.647727	0.861702	0.213975	0.000666102	0.00339031	Hyper-methylation	repeat
chr1	95539001	95540000	0.647727	0.861702	0.213975	0.000666102	0.00339031	Hyper-methylation	promoter	ALG14
chr1	114698001	114699000	0.316973	0.42298	0.106006	4.14433e-06	4.12927e-05	Hyper-methylation	CGIshore,CGIshelf
chr1	114698001	114699000	0.316973	0.42298	0.106006	4.14433e-06	4.12927e-05	Hyper-methylation	promoter	SYT6
chr1	114698001	114699000	0.316973	0.42298	0.106006	4.14433e-06	4.12927e-05	Hyper-methylation	intergenic
chr1	114698001	114699000	0.316973	0.42298	0.106006	4.14433e-06	4.12927e-05	Hyper-methylation	CGIshore
chr1	68166001	68167000	0.541667	0.254386	-0.287281	6.05547e-06	5.7805e-05	Hypo-methylation	intergenic
chr1	160769001	160770000	0.010101	0.13253	0.122429	9.0259e-05	0.00061527	Hyper-methylation	CGIshore,CGIshelf
chr1	160769001	160770000	0.010101	0.13253	0.122429	9.0259e-05	0.00061527	Hyper-methylation	repeat
chr1	160769001	160770000	0.010101	0.13253	0.122429	9.0259e-05	0.00061527	Hyper-methylation	exon,intron	LY9
chr1	118356001	118357000	0.262712	0.0408163	-0.221896	2.6429e-06	2.76697e-05	Hypo-methylation	intergenic
chr1	179460001	179461000	0.678788	0.87013	0.191342	3.6153e-05	0.000278201	Hyper-methylation	exon,intron,utr3,promoter	AXDND1
chr1	166917001	166918000	0.518519	0.626531	0.108012	0.00291741	0.0116426	Hyper-methylation	intron	ILDR2
chr1	166917001	166918000	0.518519	0.626531	0.108012	0.00291741	0.0116426	Hyper-methylation	CGI,CGIshore
chr1	85087001	85088000	0.962963	0.461538	-0.501425	1.52257e-05	0.000130578	Hypo-methylation	intergenic
chr1	85087001	85088000	0.962963	0.461538	-0.501425	1.52257e-05	0.000130578	Hypo-methylation	CGIshore
chr1	236848001	236849000	0.319328	0.03125	-0.288078	5.27429e-09	1.0191e-07	Hypo-methylation	promoter	ACTN2
chr1	236848001	236849000	0.319328	0.03125	-0.288078	5.27429e-09	1.0191e-07	Hypo-methylation	CGIshore
chr1	236848001	236849000	0.319328	0.03125	-0.288078	5.27429e-09	1.0191e-07	Hypo-methylation	intergenic
chr1	19239001	19240000	0.915493	0.339394	-0.576099	6.14096e-18	4.65369e-16	Hypo-methylation	repeat
chr1	19239001	19240000	0.915493	0.339394	-0.576099	6.14096e-18	4.65369e-16	Hypo-methylation	intron	RP13-279N23.2
chr1	19239001	19240000	0.915493	0.339394	-0.576099	6.14096e-18	4.65369e-16	Hypo-methylation	repeat
chr1	19239001	19240000	0.915493	0.339394	-0.576099	6.14096e-18	4.65369e-16	Hypo-methylation	intron,promoter	IFFO2
chr1	19239001	19240000	0.915493	0.339394	-0.576099	6.14096e-18	4.65369e-16	Hypo-methylation	repeat
chr1	22962001	22963000	0.238095	0	-0.238095	0.000555909	0.00290818	Hypo-methylation	repeat
chr1	22962001	22963000	0.238095	0	-0.238095	0.000555909	0.00290818	Hypo-methylation	intergenic
chr1	22962001	22963000	0.238095	0	-0.238095	0.000555909	0.00290818	Hypo-methylation	exon,utr5,promoter	C1QA
chr1	22962001	22963000	0.238095	0	-0.238095	0.000555909	0.00290818	Hypo-methylation	repeat
chr1	97559001	97560000	0.368421	0.679612	0.311191	0.000136299	0.000877305	Hyper-methylation	repeat
chr1	97559001	97560000	0.368421	0.679612	0.311191	0.000136299	0.000877305	Hyper-methylation	promoter	DPYD-AS1
chr1	97559001	97560000	0.368421	0.679612	0.311191	0.000136299	0.000877305	Hyper-methylation	intron	DPYD
chr1	15013001	15014000	0.322034	0.145038	-0.176996	0.000846937	0.00415409	Hypo-methylation	intron	KAZN
chr1	179710001	179711000	0.4375	0	-0.4375	1.32883e-06	1.50479e-05	Hypo-methylation	CGIshore
chr1	179710001	179711000	0.4375	0	-0.4375	1.32883e-06	1.50479e-05	Hypo-methylation	promoter	FAM163A
chr1	179710001	179711000	0.4375	0	-0.4375	1.32883e-06	1.50479e-05	Hypo-methylation	repeat
chr1	179710001	179711000	0.4375	0	-0.4375	1.32883e-06	1.50479e-05	Hypo-methylation	intron,promoter	RP11-12M5.1
chr1	179710001	179711000	0.4375	0	-0.4375	1.32883e-06	1.50479e-05	Hypo-methylation	repeat
chr1	229845001	229846000	0.471545	0.222222	-0.249322	6.37833e-05	0.000456359	Hypo-methylation	intergenic
chr1	144922001	144923000	0.773994	0.455357	-0.318637	8.45245e-10	1.87903e-08	Hypo-methylation	exon,intron,promoter	PDE4DIP
chr1	199481001	199482000	0.329897	0.57377	0.243874	0.000296667	0.00170811	Hyper-methylation	intergenic
chr1	199481001	199482000	0.329897	0.57377	0.243874	0.000296667	0.00170811	Hyper-methylation	repeat
chr1	116711001	116712000	0.778674	0.939954	0.16128	2.21473e-25	3.49642e-23	Hyper-methylation	CGIshore
chr1	116711001	116712000	0.778674	0.939954	0.16128	2.21473e-25	3.49642e-23	Hyper-methylation	intergenic
chr1	116711001	116712000	0.778674	0.939954	0.16128	2.21473e-25	3.49642e-23	Hyper-methylation	CGI,CGIshore
chr1	153586001	153587000	0.745098	0.5	-0.245098	1.90269e-05	0.000158926	Hypo-methylation	intergenic
chr1	153586001	153587000	0.745098	0.5	-0.245098	1.90269e-05	0.000158926	Hypo-methylation	promoter	S100A16
chr1	26003001	26004000	0.14	0.445652	0.305652	0.000123804	0.000807883	Hyper-methylation	intron,utr5	MAN1C1
chr1	26439001	26440000	0.52	0.25	-0.27	0.000701492	0.00354066	Hypo-methylation	intron	PDIK1L
chr1	26439001	26440000	0.52	0.25	-0.27	0.000701492	0.00354066	Hypo-methylation	CGIshore
chr1	240656001	240657000	0.855823	0.965974	0.110151	6.50892e-11	1.76549e-09	Hyper-methylation	exon,intron,utr3,utr5	GREM2
chr1	240656001	240657000	0.855823	0.965974	0.110151	6.50892e-11	1.76549e-09	Hyper-methylation	CGI,CGIshore
chr1	182756001	182757000	0.372093	0.115942	-0.256151	0.000184996	0.00114096	Hypo-methylation	intergenic
chr1	182756001	182757000	0.372093	0.115942	-0.256151	0.000184996	0.00114096	Hypo-methylation	CGIshore,CGIshelf
chr1	214775001	214776000	0.627642	0.450899	-0.176743	9.2264e-11	2.43836e-09	Hypo-methylation	intergenic
chr1	214775001	214776000	0.627642	0.450899	-0.176743	9.2264e-11	2.43836e-09	Hypo-methylation	CGIshore
chr1	214775001	214776000	0.627642	0.450899	-0.176743	9.2264e-11	2.43836e-09	Hypo-methylation	promoter	CENPF
chr1	214775001	214776000	0.627642	0.450899	-0.176743	9.2264e-11	2.43836e-09	Hypo-methylation	repeat
chr1	214775001	214776000	0.627642	0.450899	-0.176743	9.2264e-11	2.43836e-09	Hypo-methylation	CGIshelf
chr1	75140001	75141000	0.144	0.274074	0.130074	0.00957992	0.0307162	Hyper-methylation	intergenic
chr1	75140001	75141000	0.144	0.274074	0.130074	0.00957992	0.0307162	Hyper-methylation	repeat
chr1	75140001	75141000	0.144	0.274074	0.130074	0.00957992	0.0307162	Hyper-methylation	promoter	C1orf173
chr1	75140001	75141000	0.144	0.274074	0.130074	0.00957992	0.0307162	Hyper-methylation	repeat
chr1	149900001	149901000	0.675277	0.510563	-0.164713	7.56364e-05	0.000528758	Hypo-methylation	exon,utr5,promoter	SF3B4
chr1	149900001	149901000	0.675277	0.510563	-0.164713	7.56364e-05	0.000528758	Hypo-methylation	intergenic
chr1	149900001	149901000	0.675277	0.510563	-0.164713	7.56364e-05	0.000528758	Hypo-methylation	CGIshore
chr1	149900001	149901000	0.675277	0.510563	-0.164713	7.56364e-05	0.000528758	Hypo-methylation	exon,intron,utr3	MTMR11
chr1	212875001	212876000	0.666667	1	0.333333	5.07463e-06	4.94096e-05	Hyper-methylation	promoter	BATF3
chr1	212875001	212876000	0.666667	1	0.333333	5.07463e-06	4.94096e-05	Hyper-methylation	intergenic
chr1	212875001	212876000	0.666667	1	0.333333	5.07463e-06	4.94096e-05	Hyper-methylation	CGIshore
chr1	157030001	157031000	0.415323	0.75188	0.336557	4.93342e-15	2.51611e-13	Hyper-methylation	intergenic
chr1	157030001	157031000	0.415323	0.75188	0.336557	4.93342e-15	2.51611e-13	Hyper-methylation	exon,promoter	RP11-110J1.2
chr1	158390001	158391000	0.396226	0.0227273	-0.373499	1.04018e-14	5.02487e-13	Hypo-methylation	exon,promoter	OR10K2
chr1	158390001	158391000	0.396226	0.0227273	-0.373499	1.04018e-14	5.02487e-13	Hypo-methylation	intergenic
chr1	55454001	55455000	0.861538	0.965812	0.104274	0.0027652	0.0111274	Hyper-methylation	repeat
chr1	55454001	55455000	0.861538	0.965812	0.104274	0.0027652	0.0111274	Hyper-methylation	intron	RP11-12C17.2
chr1	55454001	55455000	0.861538	0.965812	0.104274	0.0027652	0.0111274	Hyper-methylation	intron	TMEM61
chr1	159801001	159802000	0.648456	0.770563	0.122107	6.14714e-05	0.000441809	Hyper-methylation	repeat
chr1	159801001	159802000	0.648456	0.770563	0.122107	6.14714e-05	0.000441809	Hyper-methylation	repeat
chr1	159801001	159802000	0.648456	0.770563	0.122107	6.14714e-05	0.000441809	Hyper-methylation	intron,promoter	SLAMF8
chr1	31198001	31199000	0.588235	0.72766	0.139424	0.00165321	0.00727034	Hyper-methylation	CGIshelf
chr1	31198001	31199000	0.588235	0.72766	0.139424	0.00165321	0.00727034	Hyper-methylation	promoter	MATN1
chr1	31198001	31199000	0.588235	0.72766	0.139424	0.00165321	0.00727034	Hyper-methylation	intron,promoter	MATN1-AS1
chr1	31198001	31199000	0.588235	0.72766	0.139424	0.00165321	0.00727034	Hyper-methylation	repeat
chr1	31198001	31199000	0.588235	0.72766	0.139424	0.00165321	0.00727034	Hyper-methylation	repeat
chr1	205900001	205901000	0.585366	0.916667	0.331301	2.23308e-09	4.62508e-08	Hyper-methylation	intron,promoter	SLC26A9
chr1	205900001	205901000	0.585366	0.916667	0.331301	2.23308e-09	4.62508e-08	Hyper-methylation	repeat
chr1	23880001	23881000	0.0999116	0.248588	0.148676	4.82578e-19	4.11868e-17	Hyper-methylation	intergenic
chr1	23880001	23881000	0.0999116	0.248588	0.148676	4.82578e-19	4.11868e-17	Hyper-methylation	repeat
chr1	23880001	23881000	0.0999116	0.248588	0.148676	4.82578e-19	4.11868e-17	Hyper-methylation	CGIshelf
chr1	23880001	23881000	0.0999116	0.248588	0.148676	4.82578e-19	4.11868e-17	Hyper-methylation	repeat
chr1	23880001	23881000	0.0999116	0.248588	0.148676	4.82578e-19	4.11868e-17	Hyper-methylation	CGIshore
chr1	214720001	214721000	0.899767	0.62844	-0.271327	6.26515e-22	7.34175e-20	Hypo-methylation	CGIshelf
chr1	214720001	214721000	0.899767	0.62844	-0.271327	6.26515e-22	7.34175e-20	Hypo-methylation	intron	PTPN14
chr1	3349001	3350000	0.611111	0.903226	0.292115	0.00449722	0.0166289	Hyper-methylation	intron	PRDM16
chr1	3349001	3350000	0.611111	0.903226	0.292115	0.00449722	0.0166289	Hyper-methylation	CGIshore,CGIshelf
chr1	238649001	238650000	0.23301	0.675676	0.442666	2.53273e-09	5.19245e-08	Hyper-methylation	promoter	RP11-371I1.2
chr1	238649001	238650000	0.23301	0.675676	0.442666	2.53273e-09	5.19245e-08	Hyper-methylation	intron	RP11-177F15.1
chr1	244081001	244082000	0.723906	0.506303	-0.217603	2.42681e-13	9.63085e-12	Hypo-methylation	CGI,CGIshore
chr1	244081001	244082000	0.723906	0.506303	-0.217603	2.42681e-13	9.63085e-12	Hypo-methylation	intron	RP11-278H7.1
chr1	77525001	77526000	0.0645161	0.404762	0.340246	0.000481635	0.00257639	Hyper-methylation	intron	ST6GALNAC5
chr1	77525001	77526000	0.0645161	0.404762	0.340246	0.000481635	0.00257639	Hyper-methylation	repeat
chr1	223403001	223404000	0.668605	0.796992	0.128388	0.00275794	0.011104	Hyper-methylation	repeat
chr1	223403001	223404000	0.668605	0.796992	0.128388	0.00275794	0.011104	Hyper-methylation	intron,promoter	SUSD4
chr1	175372001	175373000	0.880208	0.711475	-0.168733	5.44744e-06	5.26374e-05	Hypo-methylation	exon,intron	TNR
chr1	66797001	66798000	0.409091	0.229008	-0.180083	2.07905e-05	0.000171812	Hypo-methylation	exon,intron,utr5,promoter	PDE4B
chr1	85690001	85691000	0.52439	0.0761905	-0.4482	2.43406e-12	8.35919e-11	Hypo-methylation	intergenic
chr1	997001	998000	0.859649	0.521212	-0.338437	1.54992e-11	4.6234e-10	Hypo-methylation	exon	RP11-54O7.18
chr1	997001	998000	0.859649	0.521212	-0.338437	1.54992e-11	4.6234e-10	Hypo-methylation	intron,promoter	RP11-465B22.3
chr1	997001	998000	0.859649	0.521212	-0.338437	1.54992e-11	4.6234e-10	Hypo-methylation	CGIshore,CGIshelf
chr1	997001	998000	0.859649	0.521212	-0.338437	1.54992e-11	4.6234e-10	Hypo-methylation	CGIshore,CGIshelf
chr1	77980001	77981000	0.1	0.738462	0.638462	2.13925e-11	6.25652e-10	Hyper-methylation	intron	AK5
chr1	46655001	46656000	0.9	0.559322	-0.340678	4.39461e-05	0.000330006	Hypo-methylation	exon,intron,utr3,promoter	POMGNT1
chr1	116549001	116550000	0.967742	0.8125	-0.155242	6.59169e-06	6.23344e-05	Hypo-methylation	intron	SLC22A15
chr1	203148001	203149000	0.854015	0.960938	0.106923	1.33273e-05	0.000116168	Hyper-methylation	intergenic
chr1	203148001	203149000	0.854015	0.960938	0.106923	1.33273e-05	0.000116168	Hyper-methylation	exon,intron,utr3	CHI3L1
chr1	201683001	201684000	0	0.157895	0.157895	0.0174651	0.0494685	Hyper-methylation	intron	IPO9-AS1
chr1	201683001	201684000	0	0.157895	0.157895	0.0174651	0.0494685	Hyper-methylation	intron	NAV1
chr1	155179001	155180000	0.047619	0.315217	0.267598	6.60016e-08	1.02004e-06	Hyper-methylation	exon,intron,promoter	MTX1
chr1	155179001	155180000	0.047619	0.315217	0.267598	6.60016e-08	1.02004e-06	Hyper-methylation	CGIshore
chr1	155179001	155180000	0.047619	0.315217	0.267598	6.60016e-08	1.02004e-06	Hyper-methylation	promoter	THBS3
chr1	155179001	155180000	0.047619	0.315217	0.267598	6.60016e-08	1.02004e-06	Hyper-methylation	repeat
chr1	155179001	155180000	0.047619	0.315217	0.267598	6.60016e-08	1.02004e-06	Hyper-methylation	repeat
chr1	155179001	155180000	0.047619	0.315217	0.267598	6.60016e-08	1.02004e-06	Hyper-methylation	repeat
chr1	93912001	93913000	0.193939	0.019305	-0.174634	7.24573e-13	2.68782e-11	Hypo-methylation	intergenic
chr1	93912001	93913000	0.193939	0.019305	-0.174634	7.24573e-13	2.68782e-11	Hypo-methylation	promoter	FNBP1L
chr1	93912001	93913000	0.193939	0.019305	-0.174634	7.24573e-13	2.68782e-11	Hypo-methylation	CGIshore
chr1	240333001	240334000	0.270833	0.705128	0.434295	1.46061e-06	1.63379e-05	Hyper-methylation	intron	FMN2
chr1	240333001	240334000	0.270833	0.705128	0.434295	1.46061e-06	1.63379e-05	Hyper-methylation	exon,promoter	ADH5P3
chr1	230022001	230023000	0.269841	0.0465116	-0.22333	4.42249e-09	8.66664e-08	Hypo-methylation	promoter	RP11-286M16.1
chr1	230022001	230023000	0.269841	0.0465116	-0.22333	4.42249e-09	8.66664e-08	Hypo-methylation	repeat
chr1	230022001	230023000	0.269841	0.0465116	-0.22333	4.42249e-09	8.66664e-08	Hypo-methylation	intergenic
chr1	156829001	156830000	0.426267	0.234223	-0.192044	3.29156e-17	2.26482e-15	Hypo-methylation	CGI
chr1	156829001	156830000	0.426267	0.234223	-0.192044	3.29156e-17	2.26482e-15	Hypo-methylation	promoter	INSRR
chr1	156829001	156830000	0.426267	0.234223	-0.192044	3.29156e-17	2.26482e-15	Hypo-methylation	intron,promoter	NTRK1
chr1	180136001	180137000	0.927536	0.690141	-0.237395	0.000235598	0.00140277	Hypo-methylation	intron	QSOX1
chr1	76543001	76544000	0.29771	0.0178571	-0.279853	7.16753e-07	8.67733e-06	Hypo-methylation	CGIshelf
chr1	76543001	76544000	0.29771	0.0178571	-0.279853	7.16753e-07	8.67733e-06	Hypo-methylation	repeat
chr1	76543001	76544000	0.29771	0.0178571	-0.279853	7.16753e-07	8.67733e-06	Hypo-methylation	intron	ST6GALNAC3
chr1	76543001	76544000	0.29771	0.0178571	-0.279853	7.16753e-07	8.67733e-06	Hypo-methylation	repeat
chr1	21661001	21662000	0.583333	0	-0.583333	9.58346e-06	8.67942e-05	Hypo-methylation	intron	ECE1
chr1	996001	997000	0.971429	0.363636	-0.607792	1.3038e-05	0.000113991	Hypo-methylation	intron,promoter	RP11-465B22.3
chr1	996001	997000	0.971429	0.363636	-0.607792	1.3038e-05	0.000113991	Hypo-methylation	CGIshelf
chr1	996001	997000	0.971429	0.363636	-0.607792	1.3038e-05	0.000113991	Hypo-methylation	repeat
chr1	996001	997000	0.971429	0.363636	-0.607792	1.3038e-05	0.000113991	Hypo-methylation	CGIshore
chr1	213124001	213125000	0.753927	0.564885	-0.189041	2.68456e-05	0.000214807	Hypo-methylation	exon,intron,utr5,promoter	VASH2
chr1	213124001	213125000	0.753927	0.564885	-0.189041	2.68456e-05	0.000214807	Hypo-methylation	CGI
chr1	12061001	12062000	0.988764	0.598214	-0.39055	1.67738e-13	6.81393e-12	Hypo-methylation	exon,intron	MFN2
chr1	234613001	234614000	0.358209	0.14881	-0.209399	2.36075e-05	0.000191949	Hypo-methylation	exon,intron	TARBP1
chr1	234613001	234614000	0.358209	0.14881	-0.209399	2.36075e-05	0.000191949	Hypo-methylation	CGI,CGIshore
chr1	11779001	11780000	0.586842	0.335065	-0.251777	2.15153e-12	7.46513e-11	Hypo-methylation	exon,intron,utr3	DRAXIN
chr1	11779001	11780000	0.586842	0.335065	-0.251777	2.15153e-12	7.46513e-11	Hypo-methylation	repeat
chr1	11779001	11780000	0.586842	0.335065	-0.251777	2.15153e-12	7.46513e-11	Hypo-methylation	CGI,CGIshore
chr1	12659001	12660000	0.434783	0.769231	0.334448	0.0155337	0.0450989	Hyper-methylation	CGIshelf
chr1	12659001	12660000	0.434783	0.769231	0.334448	0.0155337	0.0450989	Hyper-methylation	repeat
chr1	12659001	12660000	0.434783	0.769231	0.334448	0.0155337	0.0450989	Hyper-methylation	intron	DHRS3
chr1	3383001	3384000	0.968421	0.591954	-0.376467	1.51474e-13	6.20512e-12	Hypo-methylation	exon,intron,utr5,promoter	ARHGEF16
chr1	28587001	28588000	0.705882	0.492005	-0.213877	8.31404e-18	6.18001e-16	Hypo-methylation	CGI,CGIshore
chr1	28587001	28588000	0.705882	0.492005	-0.213877	8.31404e-18	6.18001e-16	Hypo-methylation	repeat
chr1	28587001	28588000	0.705882	0.492005	-0.213877	8.31404e-18	6.18001e-16	Hypo-methylation	intron	SESN2
chr1	28587001	28588000	0.705882	0.492005	-0.213877	8.31404e-18	6.18001e-16	Hypo-methylation	repeat
chr1	220621001	220622000	0.646018	0.327273	-0.318745	1.5632e-06	1.73507e-05	Hypo-methylation	repeat
chr1	220621001	220622000	0.646018	0.327273	-0.318745	1.5632e-06	1.73507e-05	Hypo-methylation	intergenic
chr1	220621001	220622000	0.646018	0.327273	-0.318745	1.5632e-06	1.73507e-05	Hypo-methylation	exon,promoter	RP11-410C4.1
chr1	220621001	220622000	0.646018	0.327273	-0.318745	1.5632e-06	1.73507e-05	Hypo-methylation	repeat
chr1	183971001	183972000	0	0.363636	0.363636	0.00493202	0.0179448	Hyper-methylation	intron	COLGALT2
chr1	32303001	32304000	0.340909	0.872727	0.531818	2.10766e-08	3.60995e-07	Hyper-methylation	intergenic
chr1	116271001	116272000	0.455172	0.686391	0.231218	3.30616e-05	0.000257342	Hyper-methylation	repeat
chr1	116271001	116272000	0.455172	0.686391	0.231218	3.30616e-05	0.000257342	Hyper-methylation	intron	CASQ2
chr1	10169001	10170000	0.81982	0.936364	0.116544	0.0070311	0.0239409	Hyper-methylation	intron	UBE4B
chr1	238653001	238654000	0.580524	0.848387	0.267863	4.56711e-13	1.74453e-11	Hyper-methylation	promoter	KRT18P32
chr1	238653001	238654000	0.580524	0.848387	0.267863	4.56711e-13	1.74453e-11	Hyper-methylation	intron	RP11-177F15.1
chr1	223724001	223725000	0.109091	0.333333	0.224242	0.00453227	0.0167336	Hyper-methylation	intron,promoter	CAPN8
chr1	108474001	108475000	0.486486	0.235294	-0.251192	0.000893992	0.00434737	Hypo-methylation	intron	VAV3
chr1	153410001	153411000	0.535032	0.981707	0.446675	1.5343e-24	2.2615e-22	Hyper-methylation	exon	S100A7L2
chr1	39269001	39270000	0.866771	0.631068	-0.235703	9.38739e-19	7.74824e-17	Hypo-methylation	repeat
chr1	39269001	39270000	0.866771	0.631068	-0.235703	9.38739e-19	7.74824e-17	Hypo-methylation	CGI,CGIshore
chr1	39269001	39270000	0.866771	0.631068	-0.235703	9.38739e-19	7.74824e-17	Hypo-methylation	intergenic
chr1	3217001	3218000	0.60355	0.729592	0.126042	0.0105975	0.0333148	Hyper-methylation	intron	PRDM16
chr1	109939001	109940000	0.135528	0.325056	0.189529	2.50442e-16	1.54911e-14	Hyper-methylation	exon,intron	SORT1
chr1	109939001	109940000	0.135528	0.325056	0.189529	2.50442e-16	1.54911e-14	Hyper-methylation	CGIshore
chr1	33356001	33357000	0.410256	0.102041	-0.308216	0.000654232	0.00333995	Hypo-methylation	repeat
chr1	33356001	33357000	0.410256	0.102041	-0.308216	0.000654232	0.00333995	Hypo-methylation	CGIshelf
chr1	33356001	33357000	0.410256	0.102041	-0.308216	0.000654232	0.00333995	Hypo-methylation	CGIshore,CGIshelf
chr1	33356001	33357000	0.410256	0.102041	-0.308216	0.000654232	0.00333995	Hypo-methylation	intron	HPCA
chr1	11721001	11722000	0.725806	0.214286	-0.511521	6.87475e-28	1.35151e-25	Hypo-methylation	exon,intron,utr3	FBXO44
chr1	11721001	11722000	0.725806	0.214286	-0.511521	6.87475e-28	1.35151e-25	Hypo-methylation	CGIshelf
chr1	64248001	64249000	0.888158	0.654839	-0.233319	2.36039e-12	8.12772e-11	Hypo-methylation	intron	ROR1
chr1	64248001	64249000	0.888158	0.654839	-0.233319	2.36039e-12	8.12772e-11	Hypo-methylation	repeat
chr1	210612001	210613000	0.554054	0.21164	-0.342414	1.22539e-07	1.78202e-06	Hypo-methylation	repeat
chr1	210612001	210613000	0.554054	0.21164	-0.342414	1.22539e-07	1.78202e-06	Hypo-methylation	repeat
chr1	210612001	210613000	0.554054	0.21164	-0.342414	1.22539e-07	1.78202e-06	Hypo-methylation	intron,promoter	HHAT
chr1	210612001	210613000	0.554054	0.21164	-0.342414	1.22539e-07	1.78202e-06	Hypo-methylation	repeat
chr1	6659001	6660000	0.826772	0.438066	-0.388705	8.98528e-35	2.98555e-32	Hypo-methylation	exon,intron,utr5,promoter	KLHL21
chr1	6659001	6660000	0.826772	0.438066	-0.388705	8.98528e-35	2.98555e-32	Hypo-methylation	CGIshore,CGIshelf
chr1	6659001	6660000	0.826772	0.438066	-0.388705	8.98528e-35	2.98555e-32	Hypo-methylation	CGI,CGIshore
chr1	3688001	3689000	0.249592	0.455097	0.205505	6.28635e-16	3.66397e-14	Hyper-methylation	exon,utr3	CCDC27
chr1	3688001	3689000	0.249592	0.455097	0.205505	6.28635e-16	3.66397e-14	Hyper-methylation	promoter	SMIM1
chr1	3688001	3689000	0.249592	0.455097	0.205505	6.28635e-16	3.66397e-14	Hyper-methylation	intergenic
chr1	3688001	3689000	0.249592	0.455097	0.205505	6.28635e-16	3.66397e-14	Hyper-methylation	CGI,CGIshore
chr1	29830001	29831000	0.0645161	0.277778	0.213262	0.00695855	0.0237365	Hyper-methylation	intergenic
chr1	53680001	53681000	0.975309	0.791469	-0.183839	1.02171e-08	1.86851e-07	Hypo-methylation	promoter	RP5-1024G6.2
chr1	53680001	53681000	0.975309	0.791469	-0.183839	1.02171e-08	1.86851e-07	Hypo-methylation	exon,intron,utr3	C1orf123
chr1	53680001	53681000	0.975309	0.791469	-0.183839	1.02171e-08	1.86851e-07	Hypo-methylation	repeat
chr1	82269001	82270000	0.760085	0.862275	0.102191	0.000264759	0.00155011	Hyper-methylation	intron	LPHN2
chr1	82269001	82270000	0.760085	0.862275	0.102191	0.000264759	0.00155011	Hyper-methylation	CGI,CGIshore
chr1	3003001	3004000	0.653465	0.815789	0.162324	0.00257494	0.0104957	Hyper-methylation	intron	PRDM16
chr1	3003001	3004000	0.653465	0.815789	0.162324	0.00257494	0.0104957	Hyper-methylation	CGIshelf
chr1	159770001	159771000	0.8	0.934524	0.134524	0.000468137	0.00251561	Hyper-methylation	exon,utr5,promoter	FCRL6
chr1	159770001	159771000	0.8	0.934524	0.134524	0.000468137	0.00251561	Hyper-methylation	intergenic
chr1	203829001	203830000	0.273504	0.0214133	-0.252091	1.33708e-31	3.42537e-29	Hypo-methylation	CGIshore
chr1	203829001	203830000	0.273504	0.0214133	-0.252091	1.33708e-31	3.42537e-29	Hypo-methylation	repeat
chr1	203829001	203830000	0.273504	0.0214133	-0.252091	1.33708e-31	3.42537e-29	Hypo-methylation	promoter	SNRPE
chr1	203829001	203830000	0.273504	0.0214133	-0.252091	1.33708e-31	3.42537e-29	Hypo-methylation	intergenic
chr1	203829001	203830000	0.273504	0.0214133	-0.252091	1.33708e-31	3.42537e-29	Hypo-methylation	repeat
chr1	206672001	206673000	0.214286	0.629032	0.414747	3.65174e-06	3.68642e-05	Hyper-methylation	intergenic
chr1	206672001	206673000	0.214286	0.629032	0.414747	3.65174e-06	3.68642e-05	Hyper-methylation	promoter	C1orf147
chr1	206672001	206673000	0.214286	0.629032	0.414747	3.65174e-06	3.68642e-05	Hyper-methylation	repeat
chr1	18704001	18705000	0.192982	0.6	0.407018	1.7895e-07	2.50223e-06	Hyper-methylation	CGIshore
chr1	18704001	18705000	0.192982	0.6	0.407018	1.7895e-07	2.50223e-06	Hyper-methylation	exon,intron,utr3	IGSF21
chr1	160150001	160151000	0.53913	0.237288	-0.301842	0.000104635	0.000698778	Hypo-methylation	repeat
chr1	160150001	160151000	0.53913	0.237288	-0.301842	0.000104635	0.000698778	Hypo-methylation	intron	ATP1A4
chr1	92542001	92543000	0.702247	0.844444	0.142197	0.00287457	0.0114956	Hyper-methylation	promoter	SETP18
chr1	92542001	92543000	0.702247	0.844444	0.142197	0.00287457	0.0114956	Hyper-methylation	CGIshelf
chr1	92542001	92543000	0.702247	0.844444	0.142197	0.00287457	0.0114956	Hyper-methylation	intergenic
chr1	223149001	223150000	0.538462	0.967742	0.42928	4.90247e-05	0.000362937	Hyper-methylation	intron	DISP1
chr1	223149001	223150000	0.538462	0.967742	0.42928	4.90247e-05	0.000362937	Hyper-methylation	repeat
chr1	205713001	205714000	0.870968	0.678161	-0.192807	0.000740904	0.00370793	Hypo-methylation	intron	NUCKS1
chr1	51703001	51704000	0	0.145161	0.145161	0.00380811	0.0145052	Hyper-methylation	intron	RNF11
chr1	51703001	51704000	0	0.145161	0.145161	0.00380811	0.0145052	Hyper-methylation	CGIshore
chr1	91794001	91795000	0.405556	0.187856	-0.2177	1.41789e-12	5.03278e-11	Hypo-methylation	exon,intron,promoter	HFM1
chr1	91794001	91795000	0.405556	0.187856	-0.2177	1.41789e-12	5.03278e-11	Hypo-methylation	exon	FEN1P1
chr1	28098001	28099000	0.821101	0.940141	0.11904	2.64766e-05	0.00021227	Hyper-methylation	promoter	RP3-426I6.5
chr1	28098001	28099000	0.821101	0.940141	0.11904	2.64766e-05	0.00021227	Hyper-methylation	CGIshore
chr1	28098001	28099000	0.821101	0.940141	0.11904	2.64766e-05	0.00021227	Hyper-methylation	promoter	STX12
chr1	28098001	28099000	0.821101	0.940141	0.11904	2.64766e-05	0.00021227	Hyper-methylation	intergenic
chr1	182026001	182027000	0.648925	0.795011	0.146086	1.0195e-12	3.69979e-11	Hyper-methylation	exon	ZNF648
chr1	182026001	182027000	0.648925	0.795011	0.146086	1.0195e-12	3.69979e-11	Hyper-methylation	CGI,CGIshore
chr1	236924001	236925000	0.639594	0.767068	0.127474	5.24555e-06	5.0908e-05	Hyper-methylation	exon,intron	ACTN2
chr1	223196001	223197000	0.392857	0.656977	0.26412	9.31551e-07	1.09817e-05	Hyper-methylation	intergenic
chr1	3477001	3478000	0.765027	0.905579	0.140552	0.000137654	0.000884859	Hyper-methylation	exon,promoter	MIR551A
chr1	3477001	3478000	0.765027	0.905579	0.140552	0.000137654	0.000884859	Hyper-methylation	intron	MEGF6
chr1	163739001	163740000	0.0979381	0.303318	0.205379	1.58344e-07	2.24171e-06	Hyper-methylation	intergenic
chr1	163739001	163740000	0.0979381	0.303318	0.205379	1.58344e-07	2.24171e-06	Hyper-methylation	promoter	RP4-640E24.1
chr1	211688001	211689000	0.64574	0.436482	-0.209258	1.69251e-06	1.86184e-05	Hypo-methylation	intergenic
chr1	211688001	211689000	0.64574	0.436482	-0.209258	1.69251e-06	1.86184e-05	Hypo-methylation	CGI,CGIshore
chr1	211688001	211689000	0.64574	0.436482	-0.209258	1.69251e-06	1.86184e-05	Hypo-methylation	repeat
chr1	213823001	213824000	0.150943	0.48	0.329057	1.76069e-07	2.4675e-06	Hyper-methylation	repeat
chr1	213823001	213824000	0.150943	0.48	0.329057	1.76069e-07	2.4675e-06	Hyper-methylation	intergenic
chr1	239871001	239872000	0.666667	0.851852	0.185185	0.0157741	0.0456544	Hyper-methylation	intron,promoter	CHRM3-AS2
chr1	239871001	239872000	0.666667	0.851852	0.185185	0.0157741	0.0456544	Hyper-methylation	repeat
chr1	239871001	239872000	0.666667	0.851852	0.185185	0.0157741	0.0456544	Hyper-methylation	intron	CHRM3
chr1	91303001	91304000	0.866667	0.682464	-0.184202	4.76182e-06	4.66796e-05	Hypo-methylation	exon,intron,promoter	RP4-665J23.1
chr1	91303001	91304000	0.866667	0.682464	-0.184202	4.76182e-06	4.66796e-05	Hypo-methylation	CGIshore,CGIshelf
chr1	63545001	63546000	0.029703	0.162162	0.132459	0.000361741	0.00202047	Hyper-methylation	repeat
chr1	63545001	63546000	0.029703	0.162162	0.132459	0.000361741	0.00202047	Hyper-methylation	intergenic
chr1	63545001	63546000	0.029703	0.162162	0.132459	0.000361741	0.00202047	Hyper-methylation	promoter	RP11-5P4.3
chr1	4008001	4009000	0.758621	0.476684	-0.281937	1.16801e-14	5.61452e-13	Hypo-methylation	intron	RP13-614K11.1
chr1	4008001	4009000	0.758621	0.476684	-0.281937	1.16801e-14	5.61452e-13	Hypo-methylation	exon,intron	RP13-614K11.2
chr1	154913001	154914000	0.65	0.84507	0.19507	0.0055221	0.0196698	Hyper-methylation	CGIshelf
chr1	154913001	154914000	0.65	0.84507	0.19507	0.0055221	0.0196698	Hyper-methylation	intergenic
chr1	198828001	198829000	0.931953	0.774306	-0.157647	1.07661e-08	1.95954e-07	Hypo-methylation	intron	MIR181A1HG
chr1	198828001	198829000	0.931953	0.774306	-0.157647	1.07661e-08	1.95954e-07	Hypo-methylation	exon,promoter	MIR181B1
chr1	198828001	198829000	0.931953	0.774306	-0.157647	1.07661e-08	1.95954e-07	Hypo-methylation	exon,promoter	MIR181A1
chr1	111750001	111751000	0.79235	0.922619	0.130269	0.000408654	0.00224333	Hyper-methylation	CGIshelf
chr1	111750001	111751000	0.79235	0.922619	0.130269	0.000408654	0.00224333	Hyper-methylation	repeat
chr1	111750001	111751000	0.79235	0.922619	0.130269	0.000408654	0.00224333	Hyper-methylation	intron	CHI3L2
chr1	156391001	156392000	0.921569	0.610837	-0.310731	1.04486e-09	2.28843e-08	Hypo-methylation	exon,intron,promoter	C1orf61
chr1	156391001	156392000	0.921569	0.610837	-0.310731	1.04486e-09	2.28843e-08	Hypo-methylation	CGI,CGIshore
chr1	156405001	156406000	0.396694	0.888889	0.492195	2.43752e-09	5.01975e-08	Hyper-methylation	CGI,CGIshore
chr1	156405001	156406000	0.396694	0.888889	0.492195	2.43752e-09	5.01975e-08	Hyper-methylation	intergenic
chr1	156182001	156183000	0.315789	0.436266	0.120476	1.85746e-05	0.000155625	Hyper-methylation	CGIshelf
chr1	156182001	156183000	0.315789	0.436266	0.120476	1.85746e-05	0.000155625	Hyper-methylation	exon,intron,utr5,promoter	PMF1-BGLAP
chr1	156182001	156183000	0.315789	0.436266	0.120476	1.85746e-05	0.000155625	Hyper-methylation	exon,intron,utr5,promoter	PMF1
chr1	156182001	156183000	0.315789	0.436266	0.120476	1.85746e-05	0.000155625	Hyper-methylation	exon,utr3	SLC25A44
chr1	156182001	156183000	0.315789	0.436266	0.120476	1.85746e-05	0.000155625	Hyper-methylation	CGI,CGIshore
chr1	156182001	156183000	0.315789	0.436266	0.120476	1.85746e-05	0.000155625	Hyper-methylation	intergenic
chr1	84842001	84843000	0.962617	0.803571	-0.159045	0.00014158	0.000906761	Hypo-methylation	intron	UOX
chr1	84842001	84843000	0.962617	0.803571	-0.159045	0.00014158	0.000906761	Hypo-methylation	intron	SAMD13
chr1	9335001	9336000	0.32	0.15	-0.17	0.000337186	0.00190356	Hypo-methylation	repeat
chr1	9335001	9336000	0.32	0.15	-0.17	0.000337186	0.00190356	Hypo-methylation	intergenic
chr1	78513001	78514000	0.745665	0.401361	-0.344304	3.21661e-10	7.72975e-09	Hypo-methylation	intron	GIPC2
chr1	78513001	78514000	0.745665	0.401361	-0.344304	3.21661e-10	7.72975e-09	Hypo-methylation	CGIshore
chr1	78513001	78514000	0.745665	0.401361	-0.344304	3.21661e-10	7.72975e-09	Hypo-methylation	repeat
chr1	6640001	6641000	0.20202	0.0320513	-0.169969	5.03632e-12	1.62887e-10	Hypo-methylation	intergenic
chr1	6640001	6641000	0.20202	0.0320513	-0.169969	5.03632e-12	1.62887e-10	Hypo-methylation	CGI,CGIshore
chr1	6640001	6641000	0.20202	0.0320513	-0.169969	5.03632e-12	1.62887e-10	Hypo-methylation	exon,intron,utr5,promoter	ZBTB48
chr1	160681001	160682000	0.652174	0.212121	-0.440053	0.000146153	0.000931712	Hypo-methylation	exon,intron,utr5,promoter	CD48
chr1	160681001	160682000	0.652174	0.212121	-0.440053	0.000146153	0.000931712	Hypo-methylation	intergenic
chr1	160681001	160682000	0.652174	0.212121	-0.440053	0.000146153	0.000931712	Hypo-methylation	repeat
chr1	120302001	120303000	0.388972	0.583454	0.194483	6.15024e-13	2.3062e-11	Hyper-methylation	exon,intron,promoter	HMGCS2
chr1	153146001	153147000	0.0894309	0.191489	0.102058	0.0165734	0.0474642	Hyper-methylation	repeat
chr1	153146001	153147000	0.0894309	0.191489	0.102058	0.0165734	0.0474642	Hyper-methylation	exon,promoter	RP1-140J1.1
chr1	153146001	153147000	0.0894309	0.191489	0.102058	0.0165734	0.0474642	Hyper-methylation	intergenic
chr1	153146001	153147000	0.0894309	0.191489	0.102058	0.0165734	0.0474642	Hyper-methylation	repeat
chr1	179061001	179062000	0.925	0.440476	-0.484524	3.28173e-12	1.09817e-10	Hypo-methylation	intron	TOR3A
chr1	155530001	155531000	0.335366	0.0685714	-0.266794	2.14219e-10	5.30356e-09	Hypo-methylation	CGIshore
chr1	155530001	155531000	0.335366	0.0685714	-0.266794	2.14219e-10	5.30356e-09	Hypo-methylation	promoter	ASH1L-AS1
chr1	155530001	155531000	0.335366	0.0685714	-0.266794	2.14219e-10	5.30356e-09	Hypo-methylation	intron	ASH1L
chr1	155530001	155531000	0.335366	0.0685714	-0.266794	2.14219e-10	5.30356e-09	Hypo-methylation	repeat
chr1	156037001	156038000	0.797101	0.609272	-0.18783	0.000291622	0.00168417	Hypo-methylation	intron,promoter	RAB25
chr1	156037001	156038000	0.797101	0.609272	-0.18783	0.000291622	0.00168417	Hypo-methylation	repeat
chr1	220006001	220007000	0.272727	0.583333	0.310606	0.00096668	0.00464285	Hyper-methylation	repeat
chr1	220006001	220007000	0.272727	0.583333	0.310606	0.00096668	0.00464285	Hyper-methylation	intron	SLC30A10
chr1	168266001	168267000	0.891089	0.525253	-0.365837	4.63901e-09	9.05347e-08	Hypo-methylation	repeat
chr1	168266001	168267000	0.891089	0.525253	-0.365837	4.63901e-09	9.05347e-08	Hypo-methylation	intron,promoter	TBX19
chr1	18626001	18627000	0.408451	0.755556	0.347105	0.000196898	0.00120293	Hyper-methylation	repeat
chr1	18626001	18627000	0.408451	0.755556	0.347105	0.000196898	0.00120293	Hyper-methylation	intron	IGSF21
chr1	165040001	165041000	0.743119	0.912281	0.169161	0.000648078	0.00331354	Hyper-methylation	repeat
chr1	165040001	165041000	0.743119	0.912281	0.169161	0.000648078	0.00331354	Hyper-methylation	intergenic
chr1	216979001	216980000	0.414508	0.260274	-0.154234	0.000903533	0.00438538	Hypo-methylation	intron,promoter	ESRRG
chr1	47086001	47087000	0.814433	0.940299	0.125866	0.0149346	0.0437375	Hyper-methylation	CGIshelf
chr1	47086001	47087000	0.814433	0.940299	0.125866	0.0149346	0.0437375	Hyper-methylation	intergenic
chr1	150523001	150524000	0.237082	0.679372	0.44229	2.10568e-35	7.32528e-33	Hyper-methylation	exon,intron,promoter	ADAMTSL4
chr1	150523001	150524000	0.237082	0.679372	0.44229	2.10568e-35	7.32528e-33	Hyper-methylation	intron	RP11-54A4.2
chr1	150523001	150524000	0.237082	0.679372	0.44229	2.10568e-35	7.32528e-33	Hyper-methylation	exon,utr3	AL356356.1
chr1	150523001	150524000	0.237082	0.679372	0.44229	2.10568e-35	7.32528e-33	Hyper-methylation	CGIshore
chr1	150523001	150524000	0.237082	0.679372	0.44229	2.10568e-35	7.32528e-33	Hyper-methylation	promoter	MIR4257
chr1	243789001	243790000	0.769231	0.0645161	-0.704715	8.72898e-09	1.61612e-07	Hypo-methylation	promoter	FABP7P1
chr1	243789001	243790000	0.769231	0.0645161	-0.704715	8.72898e-09	1.61612e-07	Hypo-methylation	intron	AKT3
chr1	243789001	243790000	0.769231	0.0645161	-0.704715	8.72898e-09	1.61612e-07	Hypo-methylation	repeat
chr1	3519001	3520000	0.470588	0.684783	0.214194	0.0172127	0.048905	Hyper-methylation	repeat
chr1	3519001	3520000	0.470588	0.684783	0.214194	0.0172127	0.048905	Hyper-methylation	exon,intron	MEGF6
chr1	161679001	161680000	0	0.694444	0.694444	3.03424e-12	1.02306e-10	Hyper-methylation	intron,promoter	FCRLA
chr1	161679001	161680000	0	0.694444	0.694444	3.03424e-12	1.02306e-10	Hyper-methylation	repeat
chr1	154972001	154973000	0.248428	0.069378	-0.17905	1.12447e-11	3.44958e-10	Hypo-methylation	CGIshelf
chr1	154972001	154973000	0.248428	0.069378	-0.17905	1.12447e-11	3.44958e-10	Hypo-methylation	CGIshore
chr1	154972001	154973000	0.248428	0.069378	-0.17905	1.12447e-11	3.44958e-10	Hypo-methylation	CGIshelf
chr1	154972001	154973000	0.248428	0.069378	-0.17905	1.12447e-11	3.44958e-10	Hypo-methylation	intergenic
chr1	154972001	154973000	0.248428	0.069378	-0.17905	1.12447e-11	3.44958e-10	Hypo-methylation	CGI,CGIshore
chr1	117233001	117234000	0.423077	0.823529	0.400452	0.0104841	0.0330215	Hyper-methylation	intergenic
chr1	59340001	59341000	0.962264	0.675214	-0.28705	4.71274e-06	4.62509e-05	Hypo-methylation	repeat
chr1	59340001	59341000	0.962264	0.675214	-0.28705	4.71274e-06	4.62509e-05	Hypo-methylation	intron	RP4-794H19.2
chr1	58972001	58973000	0.897959	1	0.102041	0.00398458	0.015056	Hyper-methylation	intron,promoter	OMA1
chr1	58972001	58973000	0.897959	1	0.102041	0.00398458	0.015056	Hyper-methylation	repeat
chr1	58972001	58973000	0.897959	1	0.102041	0.00398458	0.015056	Hyper-methylation	intron	DAB1
chr1	215219001	215220000	0.0673077	0.449102	0.381794	8.3767e-13	3.08454e-11	Hyper-methylation	intron	KCNK2
chr1	18433001	18434000	0.0772947	0.19281	0.115516	0.000166576	0.00104251	Hyper-methylation	CGIshore
chr1	18433001	18434000	0.0772947	0.19281	0.115516	0.000166576	0.00104251	Hyper-methylation	intergenic
chr1	18433001	18434000	0.0772947	0.19281	0.115516	0.000166576	0.00104251	Hyper-methylation	promoter	IGSF21
chr1	18433001	18434000	0.0772947	0.19281	0.115516	0.000166576	0.00104251	Hyper-methylation	CGIshelf
chr1	18433001	18434000	0.0772947	0.19281	0.115516	0.000166576	0.00104251	Hyper-methylation	CGIshore,CGIshelf
chr1	205484001	205485000	0.609091	0.796992	0.187902	0.00177296	0.00770176	Hyper-methylation	exon,intron,promoter	CDK18
chr1	205484001	205485000	0.609091	0.796992	0.187902	0.00177296	0.00770176	Hyper-methylation	repeat
chr1	157162001	157163000	0	0.107692	0.107692	0.00388866	0.0147617	Hyper-methylation	repeat
chr1	157162001	157163000	0	0.107692	0.107692	0.00388866	0.0147617	Hyper-methylation	intergenic
chr1	157162001	157163000	0	0.107692	0.107692	0.00388866	0.0147617	Hyper-methylation	CGIshore,CGIshelf
chr1	7018001	7019000	0.801802	0.931034	0.129233	0.00351435	0.0135741	Hyper-methylation	CGIshelf
chr1	7018001	7019000	0.801802	0.931034	0.129233	0.00351435	0.0135741	Hyper-methylation	intron	CAMTA1
chr1	224896001	224897000	0.571429	0.202381	-0.369048	8.5734e-14	3.65057e-12	Hypo-methylation	intron	CNIH3
chr1	224896001	224897000	0.571429	0.202381	-0.369048	8.5734e-14	3.65057e-12	Hypo-methylation	repeat
chr1	211356001	211357000	0.0980392	0.263473	0.165434	0.00808309	0.0268137	Hyper-methylation	repeat
chr1	211356001	211357000	0.0980392	0.263473	0.165434	0.00808309	0.0268137	Hyper-methylation	promoter	RP11-543B16.3
chr1	211356001	211357000	0.0980392	0.263473	0.165434	0.00808309	0.0268137	Hyper-methylation	intergenic
chr1	211356001	211357000	0.0980392	0.263473	0.165434	0.00808309	0.0268137	Hyper-methylation	repeat
chr1	35309001	35310000	0.744186	0.913706	0.16952	7.95147e-07	9.5341e-06	Hyper-methylation	repeat
chr1	35309001	35310000	0.744186	0.913706	0.16952	7.95147e-07	9.5341e-06	Hyper-methylation	intron	SMIM12
chr1	48179001	48180000	0.468966	0.676768	0.207802	0.00124083	0.00571728	Hyper-methylation	CGIshelf
chr1	48179001	48180000	0.468966	0.676768	0.207802	0.00124083	0.00571728	Hyper-methylation	repeat
chr1	48179001	48180000	0.468966	0.676768	0.207802	0.00124083	0.00571728	Hyper-methylation	intergenic
chr1	238417001	238418000	0.367925	0.553719	0.185794	0.0049648	0.0180443	Hyper-methylation	intergenic
chr1	1562001	1563000	0.630631	0	-0.630631	4.30141e-14	1.91328e-12	Hypo-methylation	CGIshore
chr1	1562001	1563000	0.630631	0	-0.630631	4.30141e-14	1.91328e-12	Hypo-methylation	CGI,CGIshore
chr1	1562001	1563000	0.630631	0	-0.630631	4.30141e-14	1.91328e-12	Hypo-methylation	CGIshore
chr1	1562001	1563000	0.630631	0	-0.630631	4.30141e-14	1.91328e-12	Hypo-methylation	CGIshore,CGIshelf
chr1	1562001	1563000	0.630631	0	-0.630631	4.30141e-14	1.91328e-12	Hypo-methylation	exon,intron,utr3,promoter	MIB2
chr1	1562001	1563000	0.630631	0	-0.630631	4.30141e-14	1.91328e-12	Hypo-methylation	CGIshelf
chr1	189688001	189689000	0.325	0.757576	0.432576	0.000175659	0.00109078	Hyper-methylation	intergenic
chr1	160017001	160018000	0.396947	0.585903	0.188957	2.89805e-05	0.000229575	Hyper-methylation	intron,utr5	KCNJ10
chr1	106615001	106616000	0.117871	0.42155	0.303679	6.18759e-30	1.4211e-27	Hyper-methylation	promoter	RP5-947P14.1
chr1	106615001	106616000	0.117871	0.42155	0.303679	6.18759e-30	1.4211e-27	Hyper-methylation	intergenic
chr1	106615001	106616000	0.117871	0.42155	0.303679	6.18759e-30	1.4211e-27	Hyper-methylation	repeat
chr1	242689001	242690000	0.121622	0.32	0.198378	0.00169801	0.00743039	Hyper-methylation	promoter	PLD5
chr1	242689001	242690000	0.121622	0.32	0.198378	0.00169801	0.00743039	Hyper-methylation	CGIshore
chr1	242689001	242690000	0.121622	0.32	0.198378	0.00169801	0.00743039	Hyper-methylation	CGIshore,CGIshelf
chr1	242689001	242690000	0.121622	0.32	0.198378	0.00169801	0.00743039	Hyper-methylation	intergenic
chr1	242689001	242690000	0.121622	0.32	0.198378	0.00169801	0.00743039	Hyper-methylation	repeat
chr1	210193001	210194000	0.763547	0.333333	-0.430213	1.10138e-17	8.06729e-16	Hypo-methylation	intron,promoter	SYT14
chr1	210193001	210194000	0.763547	0.333333	-0.430213	1.10138e-17	8.06729e-16	Hypo-methylation	repeat
chr1	2482001	2483000	0.878676	0.722807	-0.155869	3.34196e-06	3.40933e-05	Hypo-methylation	CGIshelf
chr1	2482001	2483000	0.878676	0.722807	-0.155869	3.34196e-06	3.40933e-05	Hypo-methylation	exon,intron	RP3-395M20.8
[truncated: 69,695 more rows]
